# Supplementary material for: cis-Aqua­bis(2,2′-bipyridine-κ2 N,N′)fluoridochromium(III) bis­(perchlorate) dihydrate
Source: Acta Crystallogr Sect E Struct Rep Online. 2010 Jan 9;66(Pt 2):m121–2. doi: 10.1107/S1600536810000127 (PMC2979974; doi:10.1107/S1600536810000127)
Supplement: Supplementary file 2 [file e-66-0m121-Isup2.hkl]

# 
# h,k,l, Fc-squared, Fo-squared, sigma(Fo-squared) and status flag 
# 
data_I
_shelx_title ' cis-[CrF(H2O)(bipy)2](ClO4)2' 
_shelx_refln_list_code          4 
_shelx_F_calc_maximum      128.13 
_exptl_crystal_F_000       650.00 
_reflns_d_resolution_high  0.7675 
 
loop_ 
 _symmetry_equiv_pos_as_xyz 
 'x, y, z' 
 '-x, -y, -z' 
 
_cell_length_a     9.5770 
_cell_length_b    11.4050 
_cell_length_c    11.8150 
_cell_angle_alpha  77.273 
_cell_angle_beta   79.427 
_cell_angle_gamma  83.590 
 
_shelx_F_squared_multiplier     1.000 
 
loop_ 
 _refln_index_h 
 _refln_index_k 
 _refln_index_l 
 _refln_F_squared_calc 
 _refln_F_squared_meas 
 _refln_F_squared_sigma 
 _refln_observed_status 
   1   0   0     1170.82     1201.34     23.75 o 
   4   0   0     2102.22     2156.77     30.27 o 
   5   0   0      604.47      572.02      9.09 o 
   6   0   0     2808.82     2886.98     44.42 o 
   7   0   0      686.79      695.90     11.11 o 
   8   0   0     1243.05     1286.11     27.55 o 
   9   0   0       53.06       56.75      4.93 o 
  10   0   0      230.74      233.30      5.52 o 
  11   0   0      652.77      657.33     12.81 o 
  12   0   0        8.65        5.30      3.39 o 
 -12   1   0      247.08      224.04      6.38 o 
 -11   1   0      900.58      947.12     17.64 o 
 -10   1   0      279.59      295.07      7.74 o 
  -9   1   0      436.89      440.32      8.60 o 
  -8   1   0      196.16      185.48      3.69 o 
  -7   1   0       51.95       53.93      1.68 o 
  -6   1   0      960.23      958.18     13.77 o 
  -5   1   0        5.46        2.94      1.04 o 
  -4   1   0        1.29        3.04      0.88 o 
  -3   1   0     1295.56     1276.28     17.90 o 
  -2   1   0      803.86      914.88     11.91 o 
  -1   1   0     1078.16     1089.67     16.68 o 
   1   1   0     1387.70     1401.07     23.96 o 
   2   1   0      612.11      574.65      9.96 o 
   3   1   0      106.49       80.50      1.91 o 
   4   1   0      304.69      238.80      5.10 o 
   5   1   0      550.08      745.56     18.73 o 
   6   1   0     2409.45     2358.46     46.92 o 
   7   1   0     1147.23     1206.23     24.58 o 
   8   1   0     2039.85     2020.19     31.44 o 
   9   1   0      246.75      233.34      5.39 o 
  10   1   0      159.29      185.15      4.97 o 
  11   1   0     1558.13     1576.40     28.30 o 
  12   1   0      330.01      307.74      7.68 o 
 -11   2   0      100.85      112.07      5.02 o 
 -10   2   0       18.98       20.24      3.94 o 
  -9   2   0       35.83       36.81      2.45 o 
  -8   2   0       58.84       70.02      2.21 o 
  -7   2   0      260.43      270.85      4.47 o 
  -6   2   0     1984.53     1991.62     28.15 o 
  -5   2   0     8802.69     9020.49    178.01 o 
  -4   2   0       33.01       37.87      0.95 o 
  -3   2   0      101.38      101.94      1.59 o 
  -1   2   0      124.80      107.94      1.43 o 
   0   2   0     3127.71     3101.21     47.28 o 
   2   2   0      174.92      167.89      2.49 o 
   3   2   0     2741.05     2628.19     52.09 o 
   4   2   0     2748.14     2755.02     47.27 o 
   5   2   0      675.57      693.43     13.10 o 
   6   2   0     1254.12     1223.08     28.30 o 
   7   2   0       23.08       21.78      1.90 o 
   8   2   0      228.08      228.14      6.42 o 
   9   2   0       47.49       53.12      2.98 o 
  10   2   0       10.37        4.63      2.71 o 
  11   2   0      160.86      169.74      5.13 o 
  12   2   0       28.19       17.71      3.88 o 
 -11   3   0       25.07       21.72      4.33 o 
 -10   3   0      326.58      351.24      6.67 o 
  -9   3   0      267.69      280.09      5.40 o 
  -8   3   0      189.78      188.61      3.92 o 
  -7   3   0     6365.58     6243.59     87.25 o 
  -6   3   0      141.45      162.55      3.55 o 
  -5   3   0      179.79      167.02      2.61 o 
  -4   3   0      263.89      328.31      4.58 o 
  -3   3   0      356.02      400.14      5.06 o 
  -2   3   0      239.10      260.26      3.37 o 
  -1   3   0      132.35      108.61      1.62 o 
   0   3   0     5601.29     5835.31     81.32 o 
   1   3   0       86.42       85.10      1.20 o 
   2   3   0     2015.17     2128.98     29.72 o 
   3   3   0      433.67      536.02      7.62 o 
   4   3   0      206.96      206.96      4.05 o 
   5   3   0     3181.83     3211.74     55.14 o 
   6   3   0       19.25       11.26      1.18 o 
   7   3   0      122.55      113.54      2.79 o 
   8   3   0       21.88       23.49      2.13 o 
   9   3   0     2089.48     2052.79     35.93 o 
  10   3   0       56.02       63.54      3.46 o 
  11   3   0        1.27       -1.00      3.13 o 
  12   3   0      409.33      404.92      9.15 o 
 -11   4   0      196.02      215.79      6.51 o 
 -10   4   0       94.13       90.82      3.25 o 
  -9   4   0      401.19      369.03      6.77 o 
  -8   4   0      291.21      301.67      5.14 o 
  -7   4   0     2810.27     2890.82     40.81 o 
  -6   4   0      724.18      704.57      8.99 o 
  -5   4   0      255.21      271.07      3.73 o 
  -4   4   0      721.64      587.83      7.43 o 
  -3   4   0       18.07       38.93      0.88 o 
  -2   4   0        9.33       19.41      0.77 o 
  -1   4   0     2031.65     1869.65     24.26 o 
   0   4   0      627.42      594.55      7.88 o 
   1   4   0     5120.44     4882.68     68.06 o 
   2   4   0      853.67     1021.41     14.39 o 
   3   4   0       33.70       21.47      0.75 o 
   4   4   0     1494.68     1547.27     26.77 o 
   5   4   0     1150.48     1091.83     19.13 o 
   6   4   0      508.77      514.03      9.49 o 
   7   4   0        3.09        3.85      1.42 o 
   8   4   0       11.28        9.40      1.97 o 
   9   4   0      111.74       99.39      3.60 o 
  10   4   0      258.80      231.33      5.75 o 
  11   4   0       12.02        9.00      3.35 o 
  12   4   0        4.88        5.32      3.77 o 
 -11   5   0        0.25        2.43      3.59 o 
 -10   5   0        5.42        6.65      3.74 o 
  -9   5   0      226.27      229.07      4.88 o 
  -8   5   0       63.21       64.84      2.18 o 
  -7   5   0      292.73      285.42      4.40 o 
  -6   5   0     1933.85     1900.18     23.31 o 
  -5   5   0       27.22       22.54      1.12 o 
  -4   5   0      103.25       97.87      1.71 o 
  -3   5   0      796.90      745.26      9.32 o 
  -2   5   0       91.17      146.30      2.11 o 
  -1   5   0       46.01       84.12      1.49 o 
   0   5   0     2037.31     2050.59     26.60 o 
   1   5   0       81.24       77.30      1.24 o 
   2   5   0      349.95      394.62      5.01 o 
   3   5   0     2095.87     2156.43     30.24 o 
   4   5   0     3051.65     3158.16     44.25 o 
   5   5   0      534.35      579.05     10.47 o 
   6   5   0      271.33      246.63      5.07 o 
   7   5   0     1111.76     1110.92     19.67 o 
   8   5   0       23.88       27.29      3.20 o 
   9   5   0      121.63      122.95      4.70 o 
  10   5   0     1564.80     1515.82     27.13 o 
  11   5   0      225.13      228.26      6.09 o 
 -10   6   0      141.18      156.58      4.28 o 
  -9   6   0      782.19      764.20     12.91 o 
  -8   6   0       73.14       88.99      2.72 o 
  -7   6   0      713.29      699.51      9.09 o 
  -6   6   0     1114.25     1125.99     14.08 o 
  -5   6   0     1976.01     1949.99     24.05 o 
  -4   6   0      460.72      436.29      6.16 o 
  -3   6   0      316.69      289.81      3.91 o 
  -2   6   0     2550.84     2586.82     33.69 o 
  -1   6   0      987.26      814.11     10.86 o 
   0   6   0       27.75       25.24      0.87 o 
   1   6   0       97.37       93.42      1.49 o 
   2   6   0     2915.91     2766.54     33.66 o 
   3   6   0        6.97        3.55      0.78 o 
   4   6   0      222.37      250.69      3.92 o 
   5   6   0     1441.44     1443.01     25.14 o 
   6   6   0     1115.97     1126.56     19.88 o 
   7   6   0      261.18      261.24      5.66 o 
   8   6   0       13.26       21.39      2.09 o 
   9   6   0       15.74       16.33      3.48 o 
  10   6   0        4.98        5.98      3.40 o 
  11   6   0      643.00      614.07     12.35 o 
 -10   7   0       33.01       32.85      3.13 o 
  -9   7   0       24.38       22.90      2.76 o 
  -8   7   0     1000.10      973.50     13.39 o 
  -7   7   0       49.92       49.20      1.99 o 
  -6   7   0      651.80      608.58      8.61 o 
  -5   7   0      329.75      317.66      4.81 o 
  -4   7   0       35.88       30.58      1.41 o 
  -3   7   0      960.77     1014.57     13.57 o 
  -2   7   0      608.14      632.08      8.63 o 
  -1   7   0      158.13      144.48      2.43 o 
   0   7   0      667.03      667.73      9.02 o 
   1   7   0     2136.07     2236.79     27.29 o 
   2   7   0      908.66      863.08     11.47 o 
   3   7   0     2193.43     2312.20     30.05 o 
   4   7   0        3.60        3.11      1.10 o 
   5   7   0     2716.89     2691.52     37.97 o 
   6   7   0      962.63     1019.89     23.99 o 
   7   7   0      321.51      334.46      8.30 o 
   8   7   0      308.12      327.20      6.87 o 
   9   7   0      434.61      412.20     10.15 o 
  10   7   0      264.36      295.12      8.11 o 
  11   7   0      131.28      145.59      5.73 o 
  -9   8   0        7.24        2.14      2.93 o 
  -8   8   0      418.53      439.21      6.74 o 
  -7   8   0      641.20      665.36      9.44 o 
  -6   8   0      333.92      322.96      5.06 o 
  -5   8   0      307.01      341.95      5.17 o 
  -4   8   0      262.68      255.37      4.07 o 
  -3   8   0     2585.22     2509.40     32.85 o 
  -2   8   0      104.99      104.90      2.12 o 
  -1   8   0      422.06      404.05      5.74 o 
   0   8   0     4187.42     4033.43     52.34 o 
   1   8   0      172.44      188.63      3.00 o 
   2   8   0     1278.82     1295.26     17.03 o 
   3   8   0     4199.99     4170.82     58.39 o 
   4   8   0      194.55      194.81      3.07 o 
   5   8   0      482.55      455.75      6.96 o 
   6   8   0      268.09      278.76      5.91 o 
   7   8   0        8.99        7.01      2.22 o 
   8   8   0      165.08      162.38      4.37 o 
   9   8   0      150.27      156.97      5.82 o 
  10   8   0        1.40        2.97      4.20 o 
  -9   9   0       23.70       25.56      3.27 o 
  -8   9   0       47.41       38.50      2.35 o 
  -7   9   0       39.56       45.18      2.25 o 
  -6   9   0      126.47       97.78      2.55 o 
  -5   9   0       45.62       43.13      2.09 o 
  -4   9   0      318.77      319.93      5.00 o 
  -3   9   0      166.12      147.87      2.84 o 
  -2   9   0       48.21       50.12      1.67 o 
  -1   9   0       35.10       36.79      1.84 o 
   0   9   0      486.86      491.61      6.92 o 
   1   9   0       20.21       17.35      1.24 o 
   2   9   0       86.71       92.38      2.33 o 
   3   9   0      822.93      806.92     11.79 o 
   4   9   0     1386.01     1428.01     20.32 o 
   5   9   0       53.48       55.86      1.78 o 
   6   9   0      259.45      246.30      6.49 o 
   7   9   0      668.70      683.33     14.61 o 
   8   9   0      182.14      198.47      5.07 o 
   9   9   0       42.26       61.56      4.85 o 
  10   9   0        1.16        7.52      4.45 o 
  -8  10   0      151.69      146.39      3.86 o 
  -7  10   0        2.54        5.82      1.85 o 
  -6  10   0      544.34      506.81      8.26 o 
  -5  10   0      869.78      881.73     13.24 o 
  -4  10   0       34.80       27.19      1.90 o 
  -3  10   0        0.43        0.88      1.66 o 
  -2  10   0     2947.34     2849.22     37.22 o 
  -1  10   0      206.03      193.31      3.36 o 
   0  10   0      778.02      751.63     10.35 o 
   1  10   0      386.94      387.96      5.69 o 
   2  10   0        0.98        0.26      0.64 o 
   3  10   0      536.15      539.15      9.00 o 
   4  10   0      484.60      484.41      8.19 o 
   5  10   0       23.97       24.23      2.26 o 
   6  10   0      447.76      436.33      9.98 o 
   7  10   0      408.91      413.36     13.77 o 
   8  10   0       99.48       86.69      4.15 o 
   9  10   0       25.22       29.55      5.09 o 
  -7  11   0       99.81       80.34      3.77 o 
  -6  11   0       64.74       56.37      3.83 o 
  -5  11   0      102.01       95.24      3.10 o 
  -4  11   0       40.61       49.66      2.28 o 
  -3  11   0       23.01       22.48      2.13 o 
  -2  11   0      346.32      325.05      5.19 o 
  -1  11   0       30.29       31.64      1.77 o 
   0  11   0      182.35      188.69      3.41 o 
   1  11   0      240.02      234.72      4.26 o 
   2  11   0        8.12        5.17      2.25 o 
   3  11   0      346.15      338.28      6.10 o 
   4  11   0      352.46      359.11      6.50 o 
   5  11   0       90.13       89.59      3.43 o 
   6  11   0       13.29       19.55      3.20 o 
   7  11   0      303.62      302.04      7.99 o 
   8  11   0      164.80      157.80      7.88 o 
  -6  12   0       64.58       75.44      3.98 o 
  -5  12   0        0.21        5.91      3.03 o 
  -4  12   0      375.42      394.17      6.30 o 
  -3  12   0      625.43      643.27      9.33 o 
  -2  12   0      586.16      619.23      8.97 o 
  -1  12   0      377.62      364.89      6.31 o 
   0  12   0      297.44      294.54      5.25 o 
   1  12   0      569.63      555.91      8.82 o 
   2  12   0      187.58      177.65      5.17 o 
   3  12   0       14.74       13.99      2.67 o 
   4  12   0        0.68        0.92      1.98 o 
   5  12   0      563.74      543.43     10.50 o 
   6  12   0       10.47        9.39      3.19 o 
   7  12   0      197.14      197.76      6.24 o 
  -4  13   0        7.31        8.65      2.90 o 
  -3  13   0      186.71      209.13      5.06 o 
  -2  13   0       10.30        9.12      2.56 o 
  -1  13   0        9.06        8.98      2.27 o 
   0  13   0      390.24      403.30      6.88 o 
   1  13   0      155.46      158.44      3.83 o 
   2  13   0      150.32      159.81      4.88 o 
   3  13   0      468.00      503.23     10.14 o 
   4  13   0      360.78      385.10     10.01 o 
   5  13   0       25.27       33.51      5.51 o 
   6  13   0        2.23        2.05      4.18 o 
  -2  14   0      144.52      137.24      4.54 o 
  -1  14   0       54.69       48.89      3.60 o 
   0  14   0       17.63       15.20      2.71 o 
   1  14   0      110.46       98.76      4.47 o 
   2  14   0      585.90      589.22     11.81 o 
   3  14   0        0.54        3.11      3.66 o 
  -2 -14   1        4.67        1.12      3.69 o 
  -1 -14   1       65.12       55.89      4.09 o 
   0 -14   1      945.80      953.16     15.96 o 
   1 -14   1        8.94       15.88      3.15 o 
  -5 -13   1      116.70      133.00      5.41 o 
  -4 -13   1       52.18       59.83      4.26 o 
  -3 -13   1      229.28      223.00      5.71 o 
  -2 -13   1      615.57      626.23     12.29 o 
  -1 -13   1      600.31      615.39     12.15 o 
   0 -13   1        2.38        4.97      2.82 o 
   1 -13   1        7.75        9.91      3.38 o 
   2 -13   1      923.80      948.22     15.90 o 
   3 -13   1        0.11        1.32      2.76 o 
   4 -13   1       30.73       40.01      3.18 o 
  -7 -12   1      273.43      250.62      7.51 o 
  -6 -12   1      154.56      151.95     11.00 o 
  -5 -12   1       35.96       33.73      2.98 o 
  -4 -12   1      398.78      372.42      6.91 o 
  -3 -12   1      223.39      224.48      5.54 o 
  -2 -12   1      769.27      791.21     14.84 o 
  -1 -12   1      149.81      140.10      3.79 o 
   0 -12   1      274.33      270.58      4.98 o 
   1 -12   1      501.36      506.78      7.50 o 
   2 -12   1      238.10      223.29      4.42 o 
   3 -12   1      520.61      497.48      8.19 o 
   4 -12   1      185.19      192.28      4.37 o 
   5 -12   1       21.51       18.64      3.03 o 
  -8 -11   1       30.56       33.29      4.08 o 
  -7 -11   1     1225.49     1210.67     32.72 o 
  -6 -11   1       35.28       30.59      3.53 o 
  -5 -11   1        2.16       -1.46      2.32 o 
  -4 -11   1      605.54      633.71     10.59 o 
  -3 -11   1      621.32      636.69     10.59 o 
  -2 -11   1      196.34      203.51      7.20 o 
  -1 -11   1       75.53       77.25      2.45 o 
   0 -11   1      103.55      106.08      2.49 o 
   1 -11   1      150.19      157.34      3.10 o 
   2 -11   1      181.03      171.70      3.34 o 
   3 -11   1      140.33      130.21      3.04 o 
   4 -11   1       12.47       12.18      2.45 o 
   5 -11   1       25.93       22.64      2.98 o 
   6 -11   1      124.63      120.37      4.18 o 
   7 -11   1        0.37        4.60      3.22 o 
  -9 -10   1      105.58      101.66      6.52 o 
  -8 -10   1      343.10      346.84      9.91 o 
  -7 -10   1       65.97       70.96      5.00 o 
  -6 -10   1        6.30        1.17      2.43 o 
  -5 -10   1      364.35      362.87      6.49 o 
  -4 -10   1      510.18      501.94      8.53 o 
  -3 -10   1       77.41       81.95      2.20 o 
  -2 -10   1        1.04        0.52      1.16 o 
  -1 -10   1      447.70      444.98      6.97 o 
   0 -10   1        4.89        5.95      1.28 o 
   1 -10   1      770.32      768.84     10.62 o 
   2 -10   1      351.89      347.38      5.30 o 
   3 -10   1        8.39       10.63      1.79 o 
   4 -10   1     1224.30     1240.46     16.74 o 
   5 -10   1        5.79        6.69      2.61 o 
   6 -10   1        9.51        8.83      2.30 o 
   7 -10   1      616.06      608.27     10.35 o 
   8 -10   1       33.68       35.46      3.51 o 
  -9  -9   1      734.66      803.12     17.67 o 
  -8  -9   1       20.71       14.37      2.81 o 
  -7  -9   1      180.99      188.02      4.82 o 
  -6  -9   1      178.02      176.04      3.86 o 
  -5  -9   1      365.22      376.51      5.98 o 
  -4  -9   1      177.41      180.42      3.28 o 
  -3  -9   1      216.04      223.73      3.80 o 
  -2  -9   1       29.70       35.94      1.86 o 
  -1  -9   1      335.13      348.28      5.10 o 
   0  -9   1        8.39        6.34      1.20 o 
   1  -9   1      234.08      244.75      3.91 o 
   2  -9   1       78.66       81.59      2.03 o 
   3  -9   1       11.69       15.57      1.57 o 
   4  -9   1       46.59       43.71      1.90 o 
   5  -9   1      299.40      276.90      4.96 o 
   6  -9   1      124.54      124.02      2.81 o 
   7  -9   1      239.74      229.82      4.20 o 
   8  -9   1       54.80       71.32      2.69 o 
 -10  -8   1      473.48      450.21      9.61 o 
  -9  -8   1        2.05       -1.67      4.10 o 
  -8  -8   1       57.33       57.63      3.15 o 
  -7  -8   1       39.63       44.68      2.72 o 
  -6  -8   1        8.31        8.53      1.77 o 
  -5  -8   1        1.16        1.84      1.59 o 
  -4  -8   1     1565.41     1504.57     19.78 o 
  -3  -8   1       50.15       45.47      1.34 o 
  -2  -8   1      245.54      243.78      3.97 o 
  -1  -8   1     1453.96     1380.77     18.24 o 
   0  -8   1      205.34      191.97      3.12 o 
   1  -8   1        1.33        5.02      1.12 o 
   2  -8   1     2973.32     2974.04     38.73 o 
   3  -8   1      291.60      291.56      4.45 o 
   4  -8   1      138.35      129.27      2.59 o 
   5  -8   1      171.22      198.43      3.42 o 
   6  -8   1        8.46       12.98      1.64 o 
   7  -8   1      226.36      239.84      4.18 o 
   8  -8   1        1.50        1.18      1.91 o 
   9  -8   1       67.41       85.32      3.14 o 
 -10  -7   1      798.87      750.53     14.47 o 
  -9  -7   1       62.11       83.92      6.44 o 
  -8  -7   1      362.25      387.53      7.94 o 
  -7  -7   1      594.37      580.97     10.94 o 
  -6  -7   1      183.81      177.23      4.20 o 
  -5  -7   1      297.97      330.81      5.19 o 
  -4  -7   1      888.17      927.17     13.33 o 
  -3  -7   1     3321.97     3377.29     43.70 o 
  -2  -7   1      451.86      476.79      7.08 o 
  -1  -7   1        5.46        5.94      0.68 o 
   0  -7   1      697.50      695.51      9.39 o 
   1  -7   1     1082.29     1049.86     13.92 o 
   2  -7   1        0.26        2.97      1.29 o 
   3  -7   1     1697.34     1738.87     22.84 o 
   4  -7   1      597.42      565.36      7.34 o 
   5  -7   1      134.35      120.56      2.38 o 
   6  -7   1        0.80        2.80      1.45 o 
   7  -7   1      147.46      148.12      2.98 o 
   8  -7   1       36.89       32.52      2.33 o 
   9  -7   1       31.08       31.39      2.57 o 
  10  -7   1       87.39       86.23      3.70 o 
 -11  -6   1       66.21       72.59      4.22 o 
 -10  -6   1       93.61      102.85      5.47 o 
  -9  -6   1      340.77      337.85     10.25 o 
  -8  -6   1      300.63      293.83      6.23 o 
  -7  -6   1        1.47        2.34      1.89 o 
  -6  -6   1      380.53      366.15      7.36 o 
  -5  -6   1      345.15      368.51      5.62 o 
  -4  -6   1      509.49      542.80      8.01 o 
  -3  -6   1     1234.43     1203.91     17.11 o 
  -2  -6   1      622.80      665.97      8.92 o 
  -1  -6   1        0.48        1.67      0.58 o 
   0  -6   1     4030.62     3956.32     51.18 o 
   1  -6   1      662.23      674.81      9.08 o 
   2  -6   1     2540.99     2611.08     33.94 o 
   3  -6   1     1171.73     1240.64     15.28 o 
   4  -6   1      484.34      475.72      9.56 o 
   5  -6   1     1930.29     1953.73     25.67 o 
   6  -6   1      211.83      212.34      3.27 o 
   7  -6   1     1224.44     1217.95     16.37 o 
   8  -6   1      288.30      282.72      5.72 o 
   9  -6   1      198.58      224.35      4.52 o 
  10  -6   1       20.82       25.21      2.90 o 
 -11  -5   1      143.04      147.34      5.19 o 
 -10  -5   1      103.48      115.05      4.29 o 
  -9  -5   1      559.24      524.72     10.29 o 
  -8  -5   1      621.67      688.92     14.95 o 
  -7  -5   1       53.12       48.69      4.03 o 
  -6  -5   1      813.67      797.91     14.40 o 
  -5  -5   1     1807.61     1836.50     28.38 o 
  -4  -5   1     2659.02     2739.42     38.45 o 
  -3  -5   1      484.37      481.23      7.03 o 
  -2  -5   1     2559.79     2529.98     32.75 o 
  -1  -5   1     1268.21     1183.18     14.47 o 
   0  -5   1       45.11       42.61      0.96 o 
   1  -5   1     3007.14     3208.45     41.54 o 
   2  -5   1     2317.35     2378.77     30.92 o 
   3  -5   1       57.03       64.51      1.43 o 
   4  -5   1      410.47      417.01      5.46 o 
   5  -5   1     1314.38     1328.21     16.41 o 
   6  -5   1       82.62       67.26      1.72 o 
   7  -5   1     1446.48     1467.97     19.52 o 
   8  -5   1      726.87      701.69      9.83 o 
   9  -5   1       58.25       47.60      2.17 o 
  10  -5   1       12.99       10.01      2.62 o 
  11  -5   1      391.55      437.01      8.26 o 
 -11  -4   1        2.19        4.07      3.57 o 
 -10  -4   1      190.81      184.48      5.13 o 
  -9  -4   1      143.45      131.05      4.10 o 
  -8  -4   1       80.30       83.95      3.10 o 
  -7  -4   1      814.85      809.82     14.56 o 
  -6  -4   1      200.45      199.29      5.78 o 
  -5  -4   1        8.39        3.82      0.88 o 
  -4  -4   1      597.40      660.82      9.51 o 
  -3  -4   1      186.39      192.73      2.99 o 
  -2  -4   1      368.77      280.18      4.20 o 
  -1  -4   1      729.72      806.75     10.59 o 
   0  -4   1        1.85       15.89      0.53 o 
   1  -4   1       64.71       36.31      0.92 o 
   2  -4   1      488.76      438.05      5.54 o 
   3  -4   1        4.00       24.32      0.85 o 
   4  -4   1        7.48       11.79      0.83 o 
   5  -4   1        3.52        1.81      0.90 o 
   6  -4   1     3084.30     3073.06     40.04 o 
   7  -4   1       83.92       87.37      2.27 o 
   8  -4   1       34.52       28.52      1.80 o 
   9  -4   1        5.09        4.06      1.86 o 
  10  -4   1        0.45        0.99      2.26 o 
  11  -4   1        6.63        4.91      3.53 o 
 -11  -3   1       46.14       41.46      3.67 o 
 -10  -3   1      474.24      493.33      9.92 o 
  -9  -3   1       32.22       33.48      2.55 o 
  -8  -3   1       54.00       57.07      2.59 o 
  -7  -3   1      982.71      991.84     18.68 o 
  -6  -3   1       71.79       47.13      1.72 o 
  -5  -3   1     2420.62     2592.74     47.74 o 
  -4  -3   1      967.22     1036.27     18.05 o 
  -3  -3   1      671.12      587.24      9.21 o 
  -2  -3   1     1479.47     1406.16     19.69 o 
  -1  -3   1       22.11       17.18      0.62 o 
   0  -3   1     1221.09     1276.85     15.51 o 
   1  -3   1     1809.57     2030.89     24.65 o 
   2  -3   1       62.42       69.27      1.12 o 
   3  -3   1     1343.15     1462.39     17.79 o 
   4  -3   1      243.29      272.25      3.89 o 
   5  -3   1     1779.28     1860.13     24.34 o 
   6  -3   1      564.16      527.16      7.89 o 
   7  -3   1       10.95       10.96      1.39 o 
   8  -3   1      115.56      120.84      2.77 o 
   9  -3   1      278.33      277.66      4.90 o 
  10  -3   1        2.64        2.77      2.18 o 
  11  -3   1       22.42       17.23      3.28 o 
 -12  -2   1       14.73       17.40      3.95 o 
 -11  -2   1       22.54       21.14      3.43 o 
 -10  -2   1       52.49       43.80      3.42 o 
  -9  -2   1       77.20       83.59      2.63 o 
  -8  -2   1      284.11      330.14      6.76 o 
  -7  -2   1      570.42      653.38     12.01 o 
  -6  -2   1      758.96      799.68     14.32 o 
  -5  -2   1      260.84      242.77      5.27 o 
  -4  -2   1       97.50       50.99      1.40 o 
  -3  -2   1       14.35       22.00      0.91 o 
  -2  -2   1     2561.69     2480.91     37.96 o 
  -1  -2   1     1716.75     1632.43     22.78 o 
   1  -2   1     8292.56     7615.35    260.29 o 
   2  -2   1      719.63      739.93      9.06 o 
   3  -2   1      362.45      377.42      5.11 o 
   4  -2   1      271.21      169.02      2.55 o 
   5  -2   1       70.31       60.38      1.47 o 
   6  -2   1      484.63      457.64      6.90 o 
   7  -2   1      859.38      881.89     12.82 o 
   8  -2   1        1.45        2.37      1.44 o 
   9  -2   1      915.92      909.35     14.73 o 
  10  -2   1       11.48       12.51      2.20 o 
  11  -2   1       34.21       29.15      3.14 o 
  12  -2   1        7.99        4.90      4.49 o 
 -12  -1   1      200.10      208.12      6.71 o 
 -11  -1   1      242.52      283.67      6.80 o 
 -10  -1   1       20.21       17.50      2.82 o 
  -9  -1   1     1008.80      971.72     17.66 o 
  -8  -1   1       63.28       71.07      2.19 o 
  -7  -1   1      476.01      441.85      8.34 o 
  -6  -1   1     1060.18     1094.69     19.30 o 
  -5  -1   1     1130.77     1081.65     18.90 o 
  -4  -1   1      212.35      141.01      3.26 o 
  -3  -1   1      236.48      260.41      4.73 o 
  -2  -1   1     5640.92     5804.52    198.22 o 
  -1  -1   1      238.67      205.37      3.26 o 
   0  -1   1      387.85      379.48      6.33 o 
   1  -1   1     1017.37     1013.98     13.14 o 
   2  -1   1     4883.06     4910.40     74.90 o 
   3  -1   1       23.91       24.34      0.72 o 
   4  -1   1       81.58       55.99      1.21 o 
   5  -1   1       55.22       43.12      1.20 o 
   6  -1   1      626.63      630.76      9.21 o 
   7  -1   1     1821.20     1790.54     25.39 o 
   8  -1   1      105.10      104.70      2.40 o 
   9  -1   1     1158.48     1193.32     18.98 o 
  10  -1   1       17.89       18.98      2.91 o 
  11  -1   1      276.28      283.89      7.98 o 
  12  -1   1       88.84      105.71      5.19 o 
 -12   0   1       17.16        7.84      3.91 o 
 -11   0   1      130.32      138.31      4.61 o 
 -10   0   1      113.25      103.99      3.78 o 
  -9   0   1      184.73      185.47      6.08 o 
  -8   0   1       36.90       36.17      2.26 o 
  -7   0   1      876.89      887.69     17.09 o 
  -6   0   1     1176.65     1195.58     18.70 o 
  -5   0   1     2630.60     2673.24     41.10 o 
  -4   0   1     6190.10     5834.11    115.17 o 
  -3   0   1       12.57       31.83      1.95 o 
  -2   0   1      968.38      981.73     16.91 o 
   0   0   1      519.34      459.41     50.87 o 
   1   0   1      779.16      744.04     12.81 o 
   3   0   1      315.90      334.22      5.36 o 
   4   0   1      722.71      587.52      9.28 o 
   5   0   1     1975.92     1802.62     27.82 o 
   6   0   1      448.58      427.98      6.45 o 
   7   0   1     1794.86     1876.28     26.56 o 
   8   0   1      271.55      294.51      5.25 o 
   9   0   1        5.68        7.45      1.51 o 
  10   0   1       61.39       68.27      4.01 o 
  11   0   1       64.59       69.26      4.07 o 
  12   0   1        1.11        4.02      3.65 o 
 -11   1   1      831.05      845.17     15.97 o 
 -10   1   1      493.64      542.80     10.64 o 
  -9   1   1      145.15      134.24      3.97 o 
  -8   1   1      492.06      468.29      8.86 o 
  -7   1   1      952.47      934.27     16.59 o 
  -6   1   1       94.96       81.67      2.22 o 
  -5   1   1      355.11      367.88      6.03 o 
  -4   1   1      776.12      763.45     11.93 o 
  -3   1   1     5098.21     5468.11    107.93 o 
  -2   1   1       60.23       60.10      1.54 o 
  -1   1   1      282.73      265.71      3.51 o 
   1   1   1        3.35       21.45      1.26 o 
   2   1   1     2109.36     2106.28     50.70 o 
   3   1   1     2634.13     2703.66     53.32 o 
   4   1   1     2693.41     2921.82     70.73 o 
   5   1   1     1812.34     1963.69     30.29 o 
   6   1   1       27.87       11.01      0.89 o 
   7   1   1     2033.69     1963.72     30.39 o 
   8   1   1       48.94       50.10      1.98 o 
   9   1   1      150.49      152.99      4.93 o 
  10   1   1     1516.60     1551.32     27.62 o 
  11   1   1      113.32      106.36      5.03 o 
  12   1   1        4.92       -1.57      3.55 o 
 -11   2   1        0.91        3.87      3.19 o 
 -10   2   1       44.29       48.90      3.10 o 
  -9   2   1      129.50      146.20      3.86 o 
  -8   2   1       11.70       14.09      1.65 o 
  -7   2   1      185.50      172.38      3.43 o 
  -6   2   1     6902.59     6883.81    117.89 o 
  -5   2   1      155.51      143.72      2.46 o 
  -4   2   1       85.83       87.51      2.86 o 
  -3   2   1     4214.24     3794.81     49.00 o 
  -2   2   1       21.05       21.75      1.05 o 
  -1   2   1     3368.24     3325.75     46.31 o 
   1   2   1     2805.81     2826.94     39.47 o 
   3   2   1     2411.92     2719.51     53.69 o 
   4   2   1     5739.18     5924.65    116.91 o 
   5   2   1     1165.61     1074.22     26.65 o 
   6   2   1       29.83       39.02      2.16 o 
   7   2   1       85.73       80.74      3.93 o 
   8   2   1      216.27      227.81      5.07 o 
   9   2   1      122.23      116.84      3.71 o 
  10   2   1      242.63      223.09      5.62 o 
  11   2   1        4.41        8.44      3.25 o 
  12   2   1        0.05        6.27      3.43 o 
 -11   3   1      195.10      212.58      5.75 o 
 -10   3   1       69.74       66.00      3.97 o 
  -9   3   1       22.39       25.19      2.18 o 
  -8   3   1      150.22      151.51      3.42 o 
  -7   3   1      304.23      296.94      5.31 o 
  -6   3   1      343.06      341.24      5.28 o 
  -5   3   1       86.92       73.87      1.52 o 
  -4   3   1      247.77      287.59      4.08 o 
  -3   3   1     2550.10     2665.46     34.51 o 
  -2   3   1      605.01      580.05      6.75 o 
  -1   3   1       14.17        7.00      0.47 o 
   0   3   1     1247.44     1292.23     16.76 o 
   1   3   1      267.83      274.42      3.69 o 
   2   3   1      267.89      285.94      3.87 o 
   3   3   1      128.23       77.80      1.74 o 
   4   3   1     1942.85     1829.09     31.48 o 
   5   3   1      422.91      388.53      7.18 o 
   6   3   1      104.59       87.88      2.40 o 
   7   3   1      814.52      797.75     15.96 o 
   8   3   1     2268.06     2417.46     48.58 o 
   9   3   1     1054.19     1020.92     19.76 o 
  10   3   1        1.29        3.00      2.74 o 
  11   3   1      748.75      747.13     14.42 o 
  12   3   1      374.08      369.86      8.44 o 
 -11   4   1      182.73      184.35      5.61 o 
 -10   4   1      101.50       91.50      3.33 o 
  -9   4   1       25.50       27.69      2.17 o 
  -8   4   1      383.58      365.81      6.03 o 
  -7   4   1       63.08       60.50      1.74 o 
  -6   4   1        1.54        5.56      1.14 o 
  -5   4   1     1893.31     1909.05     23.33 o 
  -4   4   1        4.35        7.19      0.79 o 
  -3   4   1     4700.85     5092.27     65.89 o 
  -2   4   1     1964.34     1749.36     21.27 o 
  -1   4   1      268.13      369.83      4.65 o 
   0   4   1     7445.84     6927.52    167.03 o 
   1   4   1       29.88       17.36      0.64 o 
   2   4   1     1141.58     1269.21     16.51 o 
   3   4   1       21.13       65.78      1.59 o 
   4   4   1        0.92        6.04      0.96 o 
   5   4   1      344.28      362.33      6.75 o 
   6   4   1       10.02       18.53      1.55 o 
   7   4   1        7.31       11.41      1.77 o 
   8   4   1       86.69       82.14      2.60 o 
   9   4   1       88.35       91.83      4.18 o 
  10   4   1        2.16        5.20      3.44 o 
  11   4   1        1.78        4.03      3.27 o 
  12   4   1       78.57       76.25      4.40 o 
 -11   5   1       24.05       26.23      3.85 o 
 -10   5   1      175.84      170.89      4.74 o 
  -9   5   1      163.42      163.78      3.67 o 
  -8   5   1        2.71        1.99      1.80 o 
  -7   5   1      106.02      109.10      2.35 o 
  -6   5   1      216.63      211.57      3.21 o 
  -5   5   1      475.30      419.70      5.55 o 
  -4   5   1        2.76       15.51      0.93 o 
  -3   5   1     1630.06     1759.50     21.42 o 
  -2   5   1      628.14      643.91      8.02 o 
  -1   5   1      499.76      404.84      5.51 o 
   0   5   1     1012.67     1048.23     13.74 o 
   1   5   1      208.23      241.97      3.17 o 
   2   5   1     3015.24     3015.29     42.22 o 
   3   5   1     3292.64     3271.29     45.77 o 
   4   5   1       98.20       95.82      2.37 o 
   5   5   1      297.35      295.81      6.53 o 
   6   5   1     1168.79     1186.96     20.94 o 
   7   5   1      127.91      122.82      4.68 o 
   8   5   1        0.16        2.82      1.62 o 
   9   5   1      193.97      222.10      6.15 o 
  10   5   1      260.37      255.94     12.52 o 
  11   5   1      132.82      126.61      4.78 o 
 -10   6   1      258.06      252.01      5.59 o 
  -9   6   1      175.38      199.02      5.19 o 
  -8   6   1       20.15       22.52      2.00 o 
  -7   6   1      390.40      415.83      6.12 o 
  -6   6   1       25.66       24.23      1.38 o 
  -5   6   1      492.21      505.54      6.64 o 
  -4   6   1       86.53       87.69      1.69 o 
  -3   6   1       70.69       70.11      1.40 o 
  -2   6   1     1578.95     1518.96     18.63 o 
  -1   6   1       22.00       30.05      1.69 o 
   0   6   1      211.35      239.41      3.47 o 
   1   6   1      505.31      378.79      4.86 o 
   2   6   1      288.31      288.68      4.05 o 
   3   6   1      755.43      793.47      9.84 o 
   4   6   1      124.86       87.88      1.78 o 
   5   6   1      140.70      123.70      2.99 o 
   6   6   1      232.34      221.97      4.67 o 
   7   6   1      138.81      123.53      4.42 o 
   8   6   1      193.94      189.82      4.47 o 
   9   6   1       76.75       73.90      4.13 o 
  10   6   1       30.36       17.18      3.82 o 
  11   6   1       18.70        9.44      3.70 o 
 -10   7   1      128.05      139.60      4.31 o 
  -9   7   1     1008.59     1022.45     16.82 o 
  -8   7   1      265.40      276.40      5.89 o 
  -7   7   1      587.49      583.13      9.03 o 
  -6   7   1      716.00      670.67      9.35 o 
  -5   7   1        0.50        0.50      0.76 o 
  -4   7   1      152.55      142.88      2.60 o 
  -3   7   1     1071.78     1066.09     13.26 o 
  -2   7   1     2806.16     2886.28     37.57 o 
  -1   7   1     2847.42     2886.98     37.57 o 
   0   7   1     2221.32     2278.92     29.73 o 
   1   7   1      532.63      501.63      6.39 o 
   2   7   1     2178.36     2201.26     30.99 o 
   3   7   1       58.21       62.52      1.38 o 
   4   7   1     2127.40     2108.51     29.65 o 
   5   7   1     1531.56     1601.95     27.92 o 
   6   7   1       67.34       54.55      2.35 o 
   7   7   1     1523.26     1502.98     29.64 o 
   8   7   1      255.52      256.57      5.71 o 
   9   7   1     1665.43     1756.68     36.09 o 
  10   7   1       14.59       18.35      3.72 o 
  11   7   1        1.56       -0.27      4.51 o 
  -9   8   1      261.28      251.69      5.62 o 
  -8   8   1      363.81      367.38      6.67 o 
  -7   8   1      587.00      579.76      9.10 o 
  -6   8   1      440.14      462.65      6.78 o 
  -5   8   1      387.85      365.11      5.50 o 
  -4   8   1     2829.81     2776.79     33.91 o 
  -3   8   1      312.68      324.68      4.85 o 
  -2   8   1        4.02        2.06      1.14 o 
  -1   8   1     3643.13     3685.05     47.76 o 
   0   8   1      439.62      448.66      6.28 o 
   1   8   1       21.64       19.71      1.05 o 
   2   8   1      292.34      248.74      4.04 o 
   3   8   1      472.19      491.93      6.82 o 
   4   8   1     1030.55     1072.81     15.44 o 
   5   8   1      425.43      410.68      6.94 o 
   6   8   1      117.09      123.07      3.40 o 
   7   8   1      746.45      757.63     16.77 o 
   8   8   1      191.69      200.44      4.87 o 
   9   8   1       53.98       47.92      3.37 o 
  10   8   1      201.89      186.42      6.47 o 
  -8   9   1       47.60       46.69      3.58 o 
  -7   9   1        1.35        2.12      2.16 o 
  -6   9   1      360.64      339.76      5.41 o 
  -5   9   1       90.37      102.16      2.44 o 
  -4   9   1        8.63        4.23      1.61 o 
  -3   9   1       49.31       54.76      1.89 o 
  -2   9   1       16.32       20.98      1.47 o 
  -1   9   1      662.60      630.45      8.73 o 
   0   9   1       84.83       89.22      1.94 o 
   1   9   1      558.73      586.00      8.12 o 
   2   9   1     1231.92     1186.82     17.05 o 
   3   9   1      633.28      643.60      9.55 o 
   4   9   1      757.36      743.50     10.90 o 
   5   9   1      888.37      873.12     12.73 o 
   6   9   1        1.70        1.56      2.25 o 
   7   9   1     2457.35     2484.25     44.06 o 
   8   9   1       88.57       91.10      3.59 o 
   9   9   1       25.56       22.69      3.33 o 
  10   9   1      553.03      608.69     14.21 o 
  -8  10   1       11.58       16.75      2.75 o 
  -7  10   1      137.83      144.95      3.67 o 
  -6  10   1      421.21      448.63      7.41 o 
  -5  10   1        0.36        0.82      2.08 o 
  -4  10   1      119.85      104.31      2.71 o 
  -3  10   1      816.56      893.81     12.27 o 
  -2  10   1       40.32       54.25      1.85 o 
  -1  10   1      176.83      173.68      3.11 o 
   0  10   1     1091.51     1075.77     14.49 o 
   1  10   1      172.52      163.80      2.92 o 
   2  10   1     1630.79     1676.18     23.87 o 
   3  10   1       91.21       88.55      2.47 o 
   4  10   1       44.65       40.87      1.99 o 
   5  10   1       11.38       15.66      2.10 o 
   6  10   1      224.30      229.77      6.34 o 
   7  10   1      218.69      215.23      6.01 o 
   8  10   1       56.80       64.03      6.21 o 
   9  10   1      353.30      357.64     15.51 o 
  -7  11   1       80.44       93.01      3.91 o 
  -6  11   1       16.34       19.87      3.19 o 
  -5  11   1       41.06       38.85      2.74 o 
  -4  11   1      140.92      138.50      3.18 o 
  -3  11   1        0.56        2.91      1.87 o 
  -2  11   1      114.28      134.35      2.90 o 
  -1  11   1      208.64      211.43      3.74 o 
   0  11   1      155.52      153.45      3.31 o 
   1  11   1      231.29      232.33      4.29 o 
   2  11   1      485.98      480.52      8.31 o 
   3  11   1       38.93       38.21      2.00 o 
   4  11   1       40.53       38.60      2.07 o 
   5  11   1       71.70       78.56      3.13 o 
   6  11   1       20.72       23.23      2.85 o 
   7  11   1        8.56       10.25      3.20 o 
   8  11   1     1319.49     1337.51     38.16 o 
  -6  12   1        3.30        4.00      3.24 o 
  -5  12   1      287.67      280.50      6.15 o 
  -4  12   1      276.24      267.79      5.17 o 
  -3  12   1     1488.76     1476.47     19.89 o 
  -2  12   1      419.11      417.67      6.45 o 
  -1  12   1        2.37        8.12      2.27 o 
   0  12   1     1400.29     1408.05     20.49 o 
   1  12   1       77.89       76.38      2.64 o 
   2  12   1        0.53       -0.21      2.35 o 
   3  12   1      376.74      389.22      8.03 o 
   4  12   1       13.19       18.66      2.21 o 
   5  12   1      519.04      512.83     11.91 o 
   6  12   1       19.08       18.79      3.41 o 
   7  12   1      112.35      108.01      4.98 o 
  -4  13   1       61.52       63.79      3.20 o 
  -3  13   1       46.31       32.74      3.18 o 
  -2  13   1      100.29       89.76      3.31 o 
  -1  13   1       13.26        7.57      2.38 o 
   0  13   1      192.65      185.43      4.18 o 
   1  13   1       55.61       66.49      2.86 o 
   2  13   1     1163.25     1218.00     19.70 o 
   3  13   1      574.48      576.09     11.38 o 
   4  13   1      149.03      145.71      3.71 o 
   5  13   1      203.09      192.37      5.05 o 
   6  13   1      688.25      696.85     15.56 o 
  -2  14   1      347.30      370.09      6.77 o 
  -1  14   1        4.76        5.27      2.87 o 
   0  14   1      181.40      188.17      4.51 o 
   1  14   1      753.24      750.56     11.74 o 
   2  14   1       45.58       44.95      3.79 o 
   3  14   1       23.10       30.29      3.58 o 
   4  14   1      254.22      272.20      7.89 o 
  -4 -13   2      103.17       98.22      5.31 o 
  -3 -13   2      367.62      398.86      8.64 o 
  -2 -13   2      873.50      886.13     16.74 o 
  -1 -13   2      120.45      115.72      4.58 o 
   0 -13   2       20.01       20.62      3.60 o 
   1 -13   2      290.36      300.45      6.45 o 
   2 -13   2      229.12      228.70      5.58 o 
   3 -13   2       28.42       25.33      2.75 o 
  -6 -12   2      273.87      281.78      8.90 o 
  -5 -12   2       14.06       13.07      2.91 o 
  -4 -12   2       10.02       10.57      2.59 o 
  -3 -12   2      599.30      608.29     11.77 o 
  -2 -12   2        0.90       -0.73      2.94 o 
  -1 -12   2        4.26        6.36      3.05 o 
   0 -12   2      544.81      533.11      8.86 o 
   1 -12   2      179.15      183.35      4.11 o 
   2 -12   2      820.00      832.90     12.73 o 
   3 -12   2       79.32       66.83      3.33 o 
   4 -12   2       39.73       34.34      3.03 o 
   5 -12   2      710.34      726.62     12.64 o 
  -7 -11   2      116.58      120.99      6.47 o 
  -6 -11   2      149.70      151.35      5.42 o 
  -5 -11   2      264.66      272.18      6.18 o 
  -4 -11   2     1094.60     1086.29     17.42 o 
  -3 -11   2       27.91       32.32      2.26 o 
  -2 -11   2       24.56       24.79      2.68 o 
  -1 -11   2      298.45      304.15      5.86 o 
   0 -11   2      279.62      283.43      5.04 o 
   1 -11   2       23.00       24.43      1.87 o 
   2 -11   2      299.22      312.83      5.55 o 
   3 -11   2      207.55      195.78      4.18 o 
   4 -11   2      239.46      230.71      4.73 o 
   5 -11   2        1.96        4.33      2.72 o 
   6 -11   2        1.42        1.48      3.18 o 
  -8 -10   2       58.50       47.20      4.11 o 
  -7 -10   2      155.52      150.53      5.67 o 
  -6 -10   2        5.39        7.24      3.05 o 
  -5 -10   2      226.57      215.22      4.21 o 
  -4 -10   2       37.42       43.46      2.02 o 
  -3 -10   2     2201.75     2163.75     30.60 o 
  -2 -10   2      304.22      301.34      5.06 o 
  -1 -10   2     1136.78     1103.83     16.04 o 
   0 -10   2      885.66      886.89     13.11 o 
   1 -10   2       93.67       88.11      2.22 o 
   2 -10   2      334.85      321.43      5.03 o 
   3 -10   2     1600.11     1570.47     20.97 o 
   4 -10   2        8.89       10.15      2.27 o 
   5 -10   2       11.82       12.93      2.63 o 
   6 -10   2      620.53      647.37     11.31 o 
   7 -10   2      174.76      179.43      5.02 o 
  -9  -9   2      196.54      175.62      6.52 o 
  -8  -9   2        2.68        9.79      2.95 o 
  -7  -9   2       89.25      100.88      3.66 o 
  -6  -9   2      171.19      175.01      4.39 o 
  -5  -9   2      298.41      305.70      5.44 o 
  -4  -9   2       49.24       46.02      1.89 o 
  -3  -9   2      641.01      652.65      9.70 o 
  -2  -9   2      768.05      786.28     11.51 o 
  -1  -9   2     2610.36     2607.75     36.80 o 
   0  -9   2      872.57      880.64     12.94 o 
   1  -9   2       85.14       83.86      2.01 o 
   2  -9   2      364.05      376.10      5.59 o 
   3  -9   2        9.30        8.13      1.39 o 
   4  -9   2        2.24        3.25      1.62 o 
   5  -9   2      485.52      446.08      7.23 o 
   6  -9   2       47.44       54.57      2.13 o 
   7  -9   2       22.18       14.41      2.18 o 
   8  -9   2      333.13      325.93      6.54 o 
 -10  -8   2       10.08        5.54      3.46 o 
  -9  -8   2        0.79       -2.40      2.84 o 
  -8  -8   2       87.03       92.03      3.67 o 
  -7  -8   2        4.72        6.39      2.55 o 
  -6  -8   2       47.63       48.00      2.64 o 
  -5  -8   2      480.35      472.48      7.18 o 
  -4  -8   2       72.81       65.06      1.76 o 
  -3  -8   2       45.45       41.00      1.51 o 
  -2  -8   2     2107.34     2040.12     28.85 o 
  -1  -8   2      885.09      856.52     11.44 o 
   0  -8   2       70.90       84.33      1.85 o 
   1  -8   2     2027.14     1971.09     25.85 o 
   2  -8   2       36.93       50.54      1.65 o 
   3  -8   2       90.10       89.80      2.08 o 
   4  -8   2     1647.52     1570.80     20.89 o 
   5  -8   2      554.66      511.09      7.30 o 
   6  -8   2       57.31       51.01      1.92 o 
   7  -8   2        1.65        2.94      1.69 o 
   8  -8   2      251.15      254.98      4.91 o 
   9  -8   2      399.01      392.63      6.92 o 
 -10  -7   2      453.99      461.27      9.72 o 
  -9  -7   2      835.45      871.29     16.15 o 
  -8  -7   2      381.99      371.48      9.29 o 
  -7  -7   2      759.22      809.38     19.07 o 
  -6  -7   2      170.23      168.50      3.76 o 
  -5  -7   2      767.16      764.41     11.22 o 
  -4  -7   2     1716.69     1721.43     24.36 o 
  -3  -7   2     1113.25     1150.69     15.26 o 
  -2  -7   2        1.22        4.42      0.97 o 
  -1  -7   2     1705.43     1684.57     22.07 o 
   0  -7   2     1514.77     1519.52     19.98 o 
   1  -7   2       39.56       45.92      1.34 o 
   2  -7   2      635.91      603.20      8.29 o 
   3  -7   2     1163.66     1165.71     15.49 o 
   4  -7   2        0.87        1.77      1.02 o 
   5  -7   2       79.43       80.54      2.06 o 
   6  -7   2      704.69      698.95      9.70 o 
   7  -7   2      585.06      579.93      8.32 o 
   8  -7   2      203.86      200.98      4.10 o 
   9  -7   2      158.20      172.12      4.08 o 
  10  -7   2        0.16       -0.35      2.89 o 
 -10  -6   2     1043.00     1003.05     18.61 o 
  -9  -6   2       68.74       73.04      3.35 o 
  -8  -6   2      367.14      377.95     11.07 o 
  -7  -6   2       19.45       20.81      3.52 o 
  -6  -6   2     1032.36     1047.80     16.58 o 
  -5  -6   2      105.67      102.73      2.15 o 
  -4  -6   2     2506.94     2477.44     34.83 o 
  -3  -6   2      382.65      421.57      6.31 o 
  -2  -6   2       69.14       82.17      1.59 o 
  -1  -6   2     3660.75     3467.08     44.82 o 
   0  -6   2      481.61      472.19      6.02 o 
   1  -6   2      194.91      186.61      2.89 o 
   2  -6   2      239.82      203.82      3.15 o 
   3  -6   2     1823.01     1783.35     21.86 o 
   4  -6   2      610.97      587.22      7.56 o 
   5  -6   2      287.30      274.73      3.90 o 
   6  -6   2     1928.77     1889.12     24.89 o 
   7  -6   2     1648.84     1716.46     24.61 o 
   8  -6   2        0.16        1.09      1.93 o 
   9  -6   2        2.37        6.67      2.30 o 
  10  -6   2      128.70      126.53      3.68 o 
 -11  -5   2      151.02      149.34      5.12 o 
 -10  -5   2      804.87      806.64     15.28 o 
  -9  -5   2     2907.26     3004.34     52.27 o 
  -8  -5   2      151.01      145.43      3.91 o 
  -7  -5   2      302.03      279.44      5.15 o 
  -6  -5   2     2005.75     1962.44     30.47 o 
  -5  -5   2     2612.24     2594.19     36.55 o 
  -4  -5   2      817.22      906.43     13.01 o 
  -3  -5   2     5812.16     6123.17     85.37 o 
  -2  -5   2     4550.77     4840.20     62.58 o 
  -1  -5   2       74.35       90.14      1.54 o 
   0  -5   2      120.68      155.00      2.35 o 
   1  -5   2     1696.87     1745.24     21.32 o 
   2  -5   2      506.94      580.11      7.31 o 
   3  -5   2       42.76       37.24      1.03 o 
   4  -5   2        4.02       11.03      1.16 o 
   5  -5   2       30.63       28.02      1.20 o 
   6  -5   2       10.62        8.40      1.07 o 
   7  -5   2     4051.66     4030.02     52.44 o 
   8  -5   2      279.44      276.91      4.53 o 
   9  -5   2      158.53      155.01      3.57 o 
  10  -5   2      458.71      493.35      8.15 o 
  11  -5   2       29.35       18.25      3.00 o 
 -11  -4   2        3.26        1.61      3.63 o 
 -10  -4   2       69.33       84.71      3.86 o 
  -9  -4   2      126.96      122.93      3.93 o 
  -8  -4   2        1.42        4.57      2.31 o 
  -7  -4   2      298.48      299.73      5.36 o 
  -6  -4   2      690.58      686.46     12.38 o 
  -5  -4   2       61.56       64.09      1.98 o 
  -4  -4   2        8.09        8.88      0.91 o 
  -3  -4   2     4772.38     4744.53     72.53 o 
  -2  -4   2      430.88      409.64      5.99 o 
  -1  -4   2      229.26      209.66      2.99 o 
   0  -4   2     7563.94     7335.54    102.17 o 
   1  -4   2     5587.54     5635.67     86.16 o 
   2  -4   2     2201.28     2121.05     25.76 o 
   3  -4   2      820.26      936.21     10.94 o 
   4  -4   2      199.02      134.58      2.07 o 
   5  -4   2     2520.32     2495.78     28.69 o 
   6  -4   2     1326.72     1321.10     18.97 o 
   7  -4   2      202.64      205.44      3.75 o 
   8  -4   2      969.37      979.76     14.45 o 
   9  -4   2     1274.53     1328.43     19.39 o 
  10  -4   2      205.93      194.50      4.18 o 
  11  -4   2      414.90      432.98     11.81 o 
 -11  -3   2      883.39      893.91     16.90 o 
 -10  -3   2       63.99       71.87      3.71 o 
  -9  -3   2        4.48       10.03      2.53 o 
  -8  -3   2     1913.71     1924.62     33.72 o 
  -7  -3   2     1172.34     1142.02     20.32 o 
  -6  -3   2      549.39      524.53      8.53 o 
  -5  -3   2       65.52       39.50      1.34 o 
  -4  -3   2     1227.66     1154.96     20.09 o 
  -3  -3   2     1986.45     1927.24     29.67 o 
  -2  -3   2      629.01      677.42     10.58 o 
  -1  -3   2      282.18      296.08      4.38 o 
   0  -3   2     4606.80     4723.68     65.80 o 
   1  -3   2     1112.62     1294.06     15.76 o 
   2  -3   2      211.51      211.88      2.80 o 
   3  -3   2       71.91       71.86      1.99 o 
   4  -3   2      401.18      496.10      6.30 o 
   5  -3   2       46.26       23.62      1.18 o 
   6  -3   2       13.49       11.86      1.31 o 
   7  -3   2      201.40      195.90      4.31 o 
   8  -3   2      939.18      917.29     13.55 o 
   9  -3   2      597.86      581.20      9.03 o 
  10  -3   2      285.55      293.95      5.32 o 
  11  -3   2      353.19      402.46      8.71 o 
 -11  -2   2       41.83       39.30      3.72 o 
 -10  -2   2        0.73       -0.40      1.75 o 
  -9  -2   2        0.05        4.15      1.94 o 
  -8  -2   2      199.78      209.09      5.37 o 
  -7  -2   2      348.89      349.02      6.86 o 
  -6  -2   2      189.29      213.60      4.58 o 
  -5  -2   2     1095.67     1080.05     18.91 o 
  -4  -2   2      109.02       89.22      1.82 o 
  -3  -2   2      477.28      579.85      8.29 o 
  -2  -2   2     6820.99     6625.25    159.92 o 
  -1  -2   2     1821.09     2024.62     31.05 o 
   1  -2   2     8768.45     8789.41    300.23 o 
   2  -2   2      905.72     1029.05     12.56 o 
   3  -2   2     1342.79     1142.70     13.98 o 
   4  -2   2       11.72        5.62      0.77 o 
   5  -2   2      292.22      274.68      4.32 o 
   6  -2   2     1606.14     1518.93     21.53 o 
   7  -2   2       18.73       18.50      1.35 o 
   8  -2   2      495.83      480.84      7.46 o 
   9  -2   2      335.35      336.21      7.47 o 
  10  -2   2      251.56      265.86      4.90 o 
  11  -2   2      432.63      432.58      9.03 o 
  12  -2   2       13.58       19.02      4.36 o 
 -11  -1   2      234.24      255.45      6.34 o 
 -10  -1   2      956.41      970.98     17.88 o 
  -9  -1   2      407.33      442.82      8.76 o 
  -8  -1   2      125.07      119.53      2.92 o 
  -7  -1   2      328.19      311.07      5.51 o 
  -6  -1   2     1656.96     1629.59     25.31 o 
  -5  -1   2      953.53      860.82     15.25 o 
  -4  -1   2      772.91      818.84     14.35 o 
  -3  -1   2     1579.24     1645.06     28.34 o 
  -2  -1   2      146.16      104.35      2.08 o 
   0  -1   2       32.45       31.57      0.89 o 
   1  -1   2      162.08      153.64      2.31 o 
   2  -1   2      998.89     1009.11     15.52 o 
   3  -1   2      123.21      127.17      2.25 o 
   4  -1   2       17.00       13.52      0.81 o 
   5  -1   2       38.36       53.58      1.36 o 
   6  -1   2     1835.89     1686.86     23.93 o 
   7  -1   2        3.91        9.64      1.39 o 
   8  -1   2      431.89      434.41      6.79 o 
   9  -1   2     1649.06     1666.43     23.91 o 
  10  -1   2      317.57      315.49      7.62 o 
  11  -1   2      695.91      751.62     14.30 o 
  12  -1   2       11.78       13.54      4.49 o 
 -11   0   2       34.81       37.56      3.29 o 
 -10   0   2       54.73       54.98      3.25 o 
  -9   0   2      282.00      280.33      6.15 o 
  -8   0   2       79.05       78.49      2.92 o 
  -7   0   2      141.39      175.87      9.46 o 
  -6   0   2     2503.37     2608.70     44.91 o 
  -5   0   2     9676.07     9905.53    151.15 o 
  -4   0   2        7.87        3.15      1.02 o 
  -3   0   2       27.59       33.91      0.95 o 
  -2   0   2     7358.36     6952.90    237.36 o 
  -1   0   2      113.55      110.72      1.70 o 
   0   0   2      474.32      520.20      7.32 o 
   2   0   2     2954.60     2913.64     57.54 o 
   3   0   2     4954.31     4973.54     84.99 o 
   4   0   2     4711.34     4527.54     77.44 o 
   5   0   2      431.23      405.57      6.64 o 
   6   0   2     3275.81     3202.39     49.25 o 
   7   0   2       68.15       71.11      1.80 o 
   8   0   2        2.49        3.64      1.46 o 
   9   0   2      173.57      178.09      3.59 o 
  10   0   2       52.09       47.29      3.42 o 
  11   0   2       45.42       47.62      3.85 o 
  12   0   2        1.00        3.50      4.46 o 
 -11   1   2      103.10      112.82      4.36 o 
 -10   1   2       12.20       15.17      2.95 o 
  -9   1   2     1361.44     1347.41     24.10 o 
  -8   1   2       24.99       21.99      2.08 o 
  -7   1   2     4884.74     4877.11     83.73 o 
  -6   1   2      215.28      174.78      3.92 o 
  -5   1   2      388.03      429.51      6.95 o 
  -4   1   2      116.65       99.45      1.94 o 
  -3   1   2     2602.54     2726.76     41.83 o 
  -2   1   2      364.42      407.85      6.38 o 
  -1   1   2      385.38      357.03      6.27 o 
   0   1   2      270.78      267.94      4.73 o 
   1   1   2     1582.59     1616.43     27.70 o 
   2   1   2     2605.34     2807.41     55.26 o 
   3   1   2     1914.70     1947.22     38.56 o 
   4   1   2       83.36       62.07      1.52 o 
   5   1   2     2185.58     2265.44     38.92 o 
   6   1   2      402.43      363.76      6.03 o 
   7   1   2       61.97       65.52      1.77 o 
   8   1   2       12.77       15.08      1.38 o 
   9   1   2     3039.16     2940.22     45.79 o 
  10   1   2       49.64       62.74      3.73 o 
  11   1   2        2.49        9.00      3.84 o 
  12   1   2      538.01      539.01     11.17 o 
 -11   2   2      282.58      292.18      6.93 o 
 -10   2   2      150.74      146.73      4.27 o 
  -9   2   2      393.68      391.14      7.95 o 
  -8   2   2       93.52       92.91      2.52 o 
  -7   2   2     2093.54     2201.25     38.07 o 
  -6   2   2        4.00        0.08      1.46 o 
  -5   2   2      324.03      359.16      5.38 o 
  -4   2   2    10501.76    10137.31    154.90 o 
  -3   2   2      161.98      190.33      2.93 o 
  -2   2   2       94.66       88.28      1.39 o 
   0   2   2     2758.39     2697.07     46.11 o 
   1   2   2     2692.34     2547.02     38.95 o 
   4   2   2     4788.19     5054.64     86.57 o 
   5   2   2     1272.00     1438.31     24.82 o 
   6   2   2     1284.16     1323.67     29.56 o 
   7   2   2      524.82      522.33     10.23 o 
   8   2   2      333.02      337.57      9.87 o 
   9   2   2       39.36       41.83      4.36 o 
  10   2   2      671.29      642.41     14.40 o 
  11   2   2       28.38       23.78      3.27 o 
  12   2   2       16.53       11.33      3.77 o 
 -11   3   2       18.13       18.52      4.62 o 
 -10   3   2      133.65      143.96      5.18 o 
  -9   3   2      651.69      642.22     10.75 o 
  -8   3   2       30.65       35.73      2.42 o 
  -7   3   2        0.33        0.32      1.48 o 
  -6   3   2     1680.20     1648.31     23.34 o 
  -5   3   2      370.00      341.83      4.78 o 
  -4   3   2      348.47      393.67      5.44 o 
  -3   3   2      826.79      828.37     10.93 o 
  -2   3   2       30.68       34.46      1.08 o 
  -1   3   2       30.46       38.06      1.13 o 
   0   3   2      109.87       99.90      1.41 o 
   1   3   2      170.11      207.42      2.86 o 
   2   3   2     1942.42     1810.33     31.04 o 
   3   3   2     1080.73     1091.48     18.95 o 
   4   3   2     9161.65     9376.77    184.91 o 
   5   3   2     1368.06     1458.03     29.30 o 
   6   3   2      101.41      116.53      4.54 o 
   7   3   2      963.45      949.78     23.49 o 
   8   3   2        2.11        0.67      1.16 o 
   9   3   2        7.23       -0.63      2.73 o 
  10   3   2     2159.39     2115.77     37.25 o 
  11   3   2      372.20      410.48      8.91 o 
  12   3   2      140.82      141.89      5.26 o 
 -11   4   2        2.62        0.03      3.92 o 
 -10   4   2        9.41       12.90      3.36 o 
  -9   4   2       59.36       72.79      2.88 o 
  -8   4   2       15.86       13.89      1.82 o 
  -7   4   2       59.97       46.40      1.61 o 
  -6   4   2      229.42      266.06      4.05 o 
  -5   4   2      210.71      188.79      2.99 o 
  -4   4   2      163.65      150.59      2.42 o 
  -3   4   2     1899.53     1717.27     22.41 o 
  -2   4   2     4000.90     4049.81     61.84 o 
  -1   4   2      267.90      174.65      2.53 o 
   0   4   2     3003.45     3028.79     46.30 o 
   1   4   2       27.85       30.10      0.82 o 
   2   4   2      839.51      691.27     10.81 o 
   3   4   2     1777.71     1825.55     28.10 o 
   4   4   2      467.88      491.84      8.83 o 
   5   4   2       36.46       19.18      1.38 o 
   6   4   2      172.00      176.06      3.82 o 
   7   4   2       34.71       44.46      1.98 o 
   8   4   2       19.92       12.12      1.78 o 
   9   4   2       20.01       21.82      3.03 o 
  10   4   2      209.77      213.04      6.50 o 
  11   4   2      547.19      503.35     10.42 o 
  12   4   2       15.38       13.29      3.79 o 
 -10   5   2       58.46       67.62      3.26 o 
  -9   5   2        7.34        9.07      2.05 o 
  -8   5   2      982.20      956.71     14.20 o 
  -7   5   2       45.12       40.71      1.77 o 
  -6   5   2      117.46      104.76      2.17 o 
  -5   5   2      261.48      255.79      3.89 o 
  -4   5   2      119.25      106.39      1.97 o 
  -3   5   2      710.58      778.62     10.40 o 
  -2   5   2     1979.99     1999.83     26.05 o 
  -1   5   2      469.59      488.85      6.59 o 
   0   5   2     4232.60     4332.33     60.52 o 
   1   5   2     3471.85     3511.47     45.44 o 
   2   5   2      349.03      468.18      6.32 o 
   3   5   2     1001.59     1073.91     16.77 o 
   4   5   2      713.54      748.36     13.26 o 
   5   5   2      957.57      908.08     16.06 o 
   6   5   2       13.33       12.23      1.51 o 
   7   5   2       69.43       66.42      2.38 o 
   8   5   2      394.50      419.16     10.28 o 
   9   5   2      256.36      241.74      8.89 o 
  10   5   2      357.78      371.61      9.20 o 
  11   5   2        1.34        3.44      4.01 o 
  12   5   2       38.50       31.41      4.01 o 
 -10   6   2       30.76       36.22      3.47 o 
  -9   6   2       16.03       13.66      2.51 o 
  -8   6   2      440.41      477.90      7.74 o 
  -7   6   2       98.28      103.35      2.42 o 
  -6   6   2      178.29      159.09      2.87 o 
  -5   6   2     3105.90     3150.05     41.00 o 
  -4   6   2       34.35       24.72      1.19 o 
  -3   6   2     1709.09     1632.48     20.03 o 
  -2   6   2       15.35        8.73      0.79 o 
  -1   6   2        4.11       13.44      0.75 o 
   0   6   2      616.91      503.14      6.84 o 
   1   6   2      792.52      851.63     11.28 o 
   2   6   2     2320.63     2435.42     31.66 o 
   3   6   2     2014.27     1983.77     25.82 o 
   4   6   2      201.04      202.35      4.15 o 
   5   6   2      117.12      111.56      2.83 o 
   6   6   2      857.98      868.69     16.50 o 
   7   6   2        0.90        2.61      1.66 o 
   8   6   2      301.85      310.12      7.11 o 
   9   6   2      274.57      268.18      6.50 o 
  10   6   2        5.22       -0.12      3.25 o 
  11   6   2       69.47       58.23      4.89 o 
 -10   7   2      253.94      239.42      6.33 o 
  -9   7   2      387.12      410.74      7.74 o 
  -8   7   2      222.84      222.77      4.63 o 
  -7   7   2      192.29      201.49      3.94 o 
  -6   7   2       12.81       14.53      1.65 o 
  -5   7   2      298.77      303.61      4.63 o 
  -4   7   2      872.78      891.20     12.01 o 
  -3   7   2      389.33      388.96      5.19 o 
  -2   7   2     1300.11     1252.54     15.44 o 
  -1   7   2        8.16       13.77      0.98 o 
   0   7   2      106.79      120.60      1.86 o 
   1   7   2      138.54      209.35      3.18 o 
   2   7   2     1679.52     1758.94     21.51 o 
   3   7   2      903.61      851.71     11.35 o 
   4   7   2     1560.75     1666.84     25.85 o 
   5   7   2       18.67       18.17      1.64 o 
   6   7   2      412.92      404.65     11.08 o 
   7   7   2     1118.37     1184.55     23.42 o 
   8   7   2      176.64      187.62      5.37 o 
   9   7   2      126.03      133.04      6.23 o 
  10   7   2        7.42        6.22      4.09 o 
  11   7   2      128.61      141.17      7.44 o 
  -9   8   2      539.91      603.94     10.72 o 
  -8   8   2       65.30       79.46      2.83 o 
  -7   8   2      220.05      238.02      4.53 o 
  -6   8   2      810.30      757.56     11.35 o 
  -5   8   2      409.23      435.27      6.88 o 
  -4   8   2      843.76      828.89     12.21 o 
  -3   8   2      159.91      154.74      2.68 o 
  -2   8   2     4247.23     4227.43     55.01 o 
  -1   8   2        4.77        4.65      1.10 o 
   0   8   2       45.51       47.85      1.66 o 
   1   8   2     1685.99     1615.74     21.24 o 
   2   8   2       85.28       59.76      1.46 o 
   3   8   2      478.91      461.62      6.46 o 
   4   8   2      652.33      634.29      9.35 o 
   5   8   2      278.29      262.16      5.42 o 
   6   8   2      754.69      723.67     13.32 o 
   7   8   2      678.15      716.04     14.34 o 
   8   8   2      297.76      286.08      6.23 o 
   9   8   2      379.68      378.95      7.89 o 
  10   8   2      260.19      256.19      7.50 o 
  11   8   2        2.09        5.97      4.46 o 
  -8   9   2      250.67      282.73      5.36 o 
  -7   9   2      768.43      745.30     11.42 o 
  -6   9   2       86.68       78.45      2.53 o 
  -5   9   2       80.70       81.78      3.10 o 
  -4   9   2      688.12      650.30      9.84 o 
  -3   9   2       38.66       53.94      2.06 o 
  -2   9   2      457.56      425.65      6.16 o 
  -1   9   2      787.38      780.74     11.51 o 
   0   9   2        2.43        5.71      1.50 o 
   1   9   2      413.00      375.88      5.99 o 
   2   9   2     1151.75     1188.70     15.81 o 
   3   9   2      329.39      309.12      5.28 o 
   4   9   2      502.04      476.05      9.32 o 
   5   9   2      194.93      207.50      4.60 o 
   6   9   2      311.21      308.18      6.46 o 
   7   9   2        3.29        7.03      2.34 o 
   8   9   2     1204.09     1181.91     22.51 o 
   9   9   2     1608.02     1645.39     39.93 o 
  10   9   2      113.10       99.51      5.25 o 
  -8  10   2       51.55       51.53      2.96 o 
  -7  10   2      559.77      544.04      8.78 o 
  -6  10   2      127.50      141.94      3.50 o 
  -5  10   2      203.47      210.16      4.07 o 
  -4  10   2     1276.42     1303.56     18.93 o 
  -3  10   2      473.34      463.41      7.40 o 
  -2  10   2      202.09      192.06      3.67 o 
  -1  10   2     1318.78     1307.99     18.88 o 
   0  10   2      846.90      827.10     12.23 o 
   1  10   2      362.26      354.77      5.78 o 
   2  10   2      855.44      847.97     11.52 o 
   3  10   2      321.77      312.80      5.13 o 
   4  10   2      495.48      473.24      8.04 o 
   5  10   2      465.61      457.69     11.33 o 
   6  10   2       48.62       41.38      3.30 o 
   7  10   2      469.79      455.83     10.38 o 
   8  10   2       18.06       21.99      2.97 o 
   9  10   2      154.53      159.83      5.23 o 
  -7  11   2       10.45        2.56      2.99 o 
  -6  11   2        4.76       10.57      3.08 o 
  -5  11   2      335.37      334.15      6.54 o 
  -4  11   2        0.31        5.45      2.27 o 
  -3  11   2        2.00        7.64      2.06 o 
  -2  11   2       42.25       44.85      2.86 o 
  -1  11   2       80.96       75.26      2.39 o 
   0  11   2      109.98      113.12      2.81 o 
   1  11   2        3.12        3.34      1.80 o 
   2  11   2      119.36      108.72      3.13 o 
   3  11   2     1119.18     1154.60     16.81 o 
   4  11   2      738.70      773.76     12.66 o 
   5  11   2      263.95      244.17      7.74 o 
   6  11   2       21.22       17.15      3.07 o 
   7  11   2     1256.29     1268.43     28.72 o 
   8  11   2      110.25      120.29      5.04 o 
   9  11   2        5.61        9.96      4.36 o 
  -6  12   2      311.69      298.77      6.52 o 
  -5  12   2      225.05      221.85      5.42 o 
  -4  12   2       63.96       77.11      3.04 o 
  -3  12   2      315.74      309.14      5.75 o 
  -2  12   2      165.75      183.14      3.98 o 
  -1  12   2        4.31        6.06      2.24 o 
   0  12   2        0.95       -0.26      1.10 o 
   1  12   2      578.06      564.05      8.90 o 
   2  12   2      538.66      536.53      9.35 o 
   3  12   2        0.38        0.60      1.73 o 
   4  12   2       99.07      101.31      3.06 o 
   5  12   2       19.93       21.54      2.98 o 
   6  12   2      122.53      122.81      4.76 o 
   7  12   2       84.99       91.99      7.07 o 
   8  12   2       77.13       85.79      4.84 o 
  -4  13   2       24.00       25.18      3.46 o 
  -3  13   2       12.05       13.35      2.65 o 
  -2  13   2      431.49      468.87      7.83 o 
  -1  13   2      122.91      104.58      3.33 o 
   0  13   2        2.76        1.46      2.49 o 
   1  13   2      181.59      183.16      4.12 o 
   2  13   2      591.60      584.67     11.01 o 
   3  13   2       74.99       78.07      3.25 o 
   4  13   2       12.62       10.19      2.21 o 
   5  13   2       19.32       12.70      3.21 o 
   6  13   2       22.73       12.44      3.60 o 
  -2  14   2      116.69      118.32      3.72 o 
  -1  14   2       29.02       29.05      3.01 o 
   0  14   2      202.28      215.33      4.82 o 
   1  14   2       49.55       45.08      3.10 o 
   2  14   2        0.08       -1.12      3.22 o 
   3  14   2       63.35       71.42      3.91 o 
   4  14   2        3.07       -0.03      4.15 o 
   5  14   2       28.56       22.13      3.30 o 
  -3 -13   3      198.70      198.77      5.74 o 
  -2 -13   3       37.36       41.25      3.80 o 
  -1 -13   3       46.60       44.77      3.64 o 
   0 -13   3      311.57      319.54      7.72 o 
   1 -13   3        1.84       -0.91      3.67 o 
   2 -13   3      172.10      179.79      4.94 o 
  -5 -12   3      167.95      161.79      4.68 o 
  -4 -12   3      399.00      382.96      7.20 o 
  -3 -12   3      107.77       90.02      5.04 o 
  -2 -12   3       93.41      100.08      4.01 o 
  -1 -12   3       40.88       44.04      3.59 o 
   0 -12   3      133.11      139.26      4.12 o 
   1 -12   3      405.89      395.67      7.28 o 
   2 -12   3      180.58      183.09      4.18 o 
   3 -12   3      252.26      271.60      5.41 o 
   4 -12   3     1173.08     1198.77     17.96 o 
   5 -12   3       34.72       52.39      4.70 o 
  -7 -11   3       26.21       30.51      4.08 o 
  -6 -11   3      166.86      167.55      5.67 o 
  -5 -11   3      281.99      273.32      6.21 o 
  -4 -11   3       26.76       26.99      2.47 o 
  -3 -11   3      705.54      729.94     11.23 o 
  -2 -11   3      706.07      695.48     11.68 o 
  -1 -11   3       33.42       37.48      2.41 o 
   0 -11   3       34.87       31.34      2.13 o 
   1 -11   3      472.82      478.13      7.74 o 
   2 -11   3       36.87       38.72      2.43 o 
   3 -11   3        0.31        1.34      2.34 o 
   4 -11   3      187.21      191.99      4.41 o 
   5 -11   3        3.27        5.36      3.07 o 
   6 -11   3      211.01      223.42      5.59 o 
  -8 -10   3       27.22       34.32      8.61 o 
  -7 -10   3       64.29       63.63      4.19 o 
  -6 -10   3        0.49        2.27      3.24 o 
  -5 -10   3       26.87       26.13      2.15 o 
  -4 -10   3      382.68      380.68      6.20 o 
  -3 -10   3      447.93      449.75      7.11 o 
  -2 -10   3      357.76      349.82      5.72 o 
  -1 -10   3     1519.83     1488.46     23.55 o 
   0 -10   3      322.49      301.46      5.21 o 
   1 -10   3      486.29      484.41      7.68 o 
   2 -10   3     3164.08     3145.67     44.46 o 
   3 -10   3        0.42       -0.09      1.86 o 
   4 -10   3       47.40       47.16      2.48 o 
   5 -10   3      838.23      804.33     13.50 o 
   6 -10   3        7.63        7.86      2.93 o 
   7 -10   3       71.85       71.19      3.50 o 
  -8  -9   3      210.04      240.44      9.08 o 
  -7  -9   3      146.20      141.39      4.86 o 
  -6  -9   3        5.82        8.88      2.59 o 
  -5  -9   3      105.15      113.57      2.82 o 
  -4  -9   3      147.89      143.79      3.06 o 
  -3  -9   3      318.79      321.38      5.28 o 
  -2  -9   3        3.04        2.86      1.42 o 
  -1  -9   3        1.50        1.23      1.29 o 
   0  -9   3      214.15      211.90      3.85 o 
   1  -9   3      422.77      403.33      6.48 o 
   2  -9   3       33.29       32.65      1.72 o 
   3  -9   3      260.92      265.44      4.77 o 
   4  -9   3      145.64      152.26      3.46 o 
   5  -9   3      174.43      172.59      4.18 o 
   6  -9   3       29.33       27.02      2.02 o 
   7  -9   3        0.60        0.42      1.96 o 
   8  -9   3      164.82      177.22      4.67 o 
  -9  -8   3      368.63      365.78      9.47 o 
  -8  -8   3        0.15        3.98      3.77 o 
  -7  -8   3      274.83      283.53      6.32 o 
  -6  -8   3      316.68      325.90      6.86 o 
  -5  -8   3      494.00      461.34      7.19 o 
  -4  -8   3       49.52       46.79      1.71 o 
  -3  -8   3     1301.39     1260.94     16.71 o 
  -2  -8   3      916.02      910.41     13.27 o 
  -1  -8   3       37.79       35.05      1.49 o 
   0  -8   3     1243.07     1235.53     17.80 o 
   1  -8   3      480.40      468.55      7.28 o 
   2  -8   3      300.62      302.36      4.59 o 
   3  -8   3     1148.26     1178.87     15.83 o 
   4  -8   3      130.39      124.70      2.79 o 
   5  -8   3      376.23      397.27      5.99 o 
   6  -8   3      961.03      955.90     14.19 o 
   7  -8   3      386.06      386.21      6.53 o 
   8  -8   3       70.95       78.81      2.99 o 
   9  -8   3        8.65       11.25      2.70 o 
 -10  -7   3      254.87      278.02      8.29 o 
  -9  -7   3      510.65      484.13      9.88 o 
  -8  -7   3      103.41      121.04      4.00 o 
  -7  -7   3       13.49       10.76      2.08 o 
  -6  -7   3      424.87      426.64      7.36 o 
  -5  -7   3      523.18      534.82      8.08 o 
  -4  -7   3     1075.80     1086.49     16.23 o 
  -3  -7   3      107.27      120.81      2.54 o 
  -2  -7   3      118.00      123.99      2.28 o 
  -1  -7   3      385.33      370.51      6.44 o 
   0  -7   3      235.89      244.14      4.95 o 
   1  -7   3      497.23      476.35      7.25 o 
   2  -7   3      118.46      113.01      2.39 o 
   3  -7   3       25.05       26.03      1.00 o 
   4  -7   3      215.36      205.08      3.16 o 
   5  -7   3        5.87        6.56      1.34 o 
   6  -7   3       63.49       62.20      1.98 o 
   7  -7   3       50.62       54.46      2.25 o 
   8  -7   3       15.60       23.53      2.25 o 
   9  -7   3        6.73       12.02      2.81 o 
  10  -7   3        0.16        0.50      2.81 o 
 -10  -6   3        6.23        4.04      3.62 o 
  -9  -6   3      396.86      403.20      8.35 o 
  -8  -6   3      545.50      562.36     10.88 o 
  -7  -6   3      189.99      186.48      4.30 o 
  -6  -6   3       25.02       23.69      1.52 o 
  -5  -6   3      748.68      682.35     10.02 o 
  -4  -6   3       65.94       72.46      1.81 o 
  -3  -6   3      132.61      121.08      2.35 o 
  -2  -6   3     2421.57     2363.76     30.79 o 
  -1  -6   3       34.58       31.99      1.11 o 
   0  -6   3      199.76      174.01      2.70 o 
   1  -6   3     1486.48     1415.23     18.63 o 
   2  -6   3     3567.07     3570.30     43.47 o 
   3  -6   3      593.02      587.22      7.51 o 
   4  -6   3       40.77       38.99      1.25 o 
   5  -6   3     1091.71     1063.12     14.24 o 
   6  -6   3     3239.11     3291.05     40.15 o 
   7  -6   3      112.99      112.12      2.77 o 
   8  -6   3        3.73        1.81      1.97 o 
   9  -6   3       36.73       43.76      2.54 o 
  10  -6   3       33.09       35.18      2.71 o 
 -10  -5   3      431.21      439.33      9.29 o 
  -9  -5   3        1.93        1.50      3.06 o 
  -8  -5   3      875.65      859.80     15.78 o 
  -7  -5   3     2216.75     2297.74     32.59 o 
  -6  -5   3      336.94      309.20      4.96 o 
  -5  -5   3      314.16      336.44      5.23 o 
  -4  -5   3     1637.57     1647.11     23.35 o 
  -3  -5   3        1.88        1.80      1.03 o 
  -2  -5   3      213.58      189.82      2.90 o 
  -1  -5   3     1328.71     1358.66     17.82 o 
   0  -5   3      625.84      626.99      8.43 o 
   1  -5   3       11.19       14.75      0.80 o 
   2  -5   3       15.46       15.28      0.87 o 
   3  -5   3       91.67       80.53      1.49 o 
   4  -5   3      375.30      355.31      4.73 o 
   5  -5   3       30.19       44.28      1.46 o 
   6  -5   3      498.19      493.87      6.49 o 
   7  -5   3       51.79       57.00      1.91 o 
   8  -5   3      170.35      174.02      3.26 o 
   9  -5   3      354.87      354.55      6.09 o 
  10  -5   3       37.76       38.32      2.63 o 
  11  -5   3       49.10       47.69      2.94 o 
 -11  -4   3        5.19        8.08      3.76 o 
 -10  -4   3       65.44       64.30      3.79 o 
  -9  -4   3       85.90       74.17      3.70 o 
  -8  -4   3      264.49      275.10      6.06 o 
  -7  -4   3      397.49      389.72      7.75 o 
  -6  -4   3       85.34       90.94      2.24 o 
  -5  -4   3      170.48      172.13      3.30 o 
  -4  -4   3     1735.51     1616.70     22.86 o 
  -3  -4   3       83.84       50.59      1.70 o 
  -2  -4   3       64.23       44.72      1.46 o 
  -1  -4   3     4136.10     4211.27     54.47 o 
   0  -4   3     9877.04    10401.61    145.05 o 
   1  -4   3     3494.00     3334.89     46.77 o 
   2  -4   3      258.12      293.14      4.19 o 
   3  -4   3     1371.85     1408.85     16.29 o 
   4  -4   3     1558.51     1463.85     17.90 o 
   5  -4   3     1023.74     1043.14     12.97 o 
   6  -4   3       32.52       27.86      1.49 o 
   7  -4   3     2843.54     2839.26     40.12 o 
   8  -4   3      495.91      520.12      8.16 o 
   9  -4   3      180.94      164.01      3.59 o 
  10  -4   3      637.48      637.12     10.05 o 
  11  -4   3      331.12      356.22      7.05 o 
 -11  -3   3      228.31      224.75      6.15 o 
 -10  -3   3        0.24        0.67      3.02 o 
  -9  -3   3      580.85      579.37      9.91 o 
  -8  -3   3       44.47       44.98      2.57 o 
  -7  -3   3      139.69      150.17      3.84 o 
  -6  -3   3      771.46      781.31     14.03 o 
  -5  -3   3     1024.47     1018.01     17.94 o 
  -4  -3   3      737.53      750.46     10.79 o 
  -3  -3   3      312.14      290.61      4.36 o 
  -2  -3   3      453.03      540.99      7.77 o 
  -1  -3   3     7188.16     7457.80    147.04 o 
   0  -3   3     1618.15     1626.10     21.15 o 
   1  -3   3     1381.66     1498.90     18.26 o 
   2  -3   3      950.21     1043.91     12.81 o 
   3  -3   3     3112.68     3175.84     36.29 o 
   4  -3   3     1558.89     1625.97     21.25 o 
   5  -3   3       78.32       82.17      1.87 o 
   6  -3   3       66.07       65.05      1.86 o 
   7  -3   3     3554.80     3461.96     48.72 o 
   8  -3   3       26.95       25.08      1.83 o 
   9  -3   3       25.68       26.99      2.01 o 
  10  -3   3      733.93      734.03     11.32 o 
  11  -3   3      785.94      797.66     12.31 o 
 -11  -2   3       27.72       34.56      3.58 o 
 -10  -2   3        6.12        3.76      2.89 o 
  -9  -2   3       47.83       48.13      2.35 o 
  -8  -2   3       51.10       45.27      2.19 o 
  -7  -2   3       52.74       55.18      2.09 o 
  -6  -2   3     1355.12     1341.38     23.57 o 
  -5  -2   3      339.91      354.65      6.76 o 
  -4  -2   3      634.12      610.10      9.65 o 
  -3  -2   3        3.44       10.13      0.86 o 
  -2  -2   3       74.78       56.66      1.25 o 
  -1  -2   3      368.46      259.95      4.73 o 
   0  -2   3     7364.95     7653.75    150.61 o 
   1  -2   3      377.93      439.92      5.51 o 
   2  -2   3     2180.87     1869.52     22.66 o 
   3  -2   3     1039.65     1004.13     13.16 o 
   4  -2   3      416.86      393.61      5.89 o 
   5  -2   3     1405.46     1247.30     17.71 o 
   6  -2   3      491.84      468.09      7.07 o 
   7  -2   3     2140.46     2123.23     30.17 o 
   8  -2   3      174.27      189.14      3.62 o 
   9  -2   3        1.88        2.67      1.71 o 
  10  -2   3       85.51       80.28      2.64 o 
  11  -2   3       11.51       12.01      2.84 o 
  12  -2   3       28.61       36.15      4.85 o 
 -11  -1   3      115.71      129.46      4.65 o 
 -10  -1   3       31.36       36.78      3.04 o 
  -9  -1   3      294.80      297.73      6.85 o 
  -8  -1   3      100.82       88.91      3.12 o 
  -7  -1   3      170.60      165.19      3.42 o 
  -6  -1   3     1103.48     1043.64     16.47 o 
  -5  -1   3      477.51      519.14      8.42 o 
  -4  -1   3       65.49       96.01      2.06 o 
  -3  -1   3      618.90      764.66     13.39 o 
  -2  -1   3       68.41       69.50      1.58 o 
  -1  -1   3     2490.47     2571.01     44.07 o 
   0  -1   3      634.32      626.22      8.90 o 
   1  -1   3      841.75      889.72     12.56 o 
   2  -1   3      305.02      347.02      6.22 o 
   3  -1   3      692.19      765.64     13.45 o 
   4  -1   3       17.71       12.16      0.82 o 
   5  -1   3     4016.80     4230.97     64.83 o 
   6  -1   3      564.13      634.97      9.37 o 
   7  -1   3        2.26        4.93      1.21 o 
   8  -1   3     1685.58     1675.02     23.97 o 
   9  -1   3      176.80      160.69      3.37 o 
  10  -1   3      277.18      301.35      5.28 o 
  11  -1   3      111.89      122.75      3.77 o 
  12  -1   3        3.23       -0.20      3.94 o 
 -11   0   3        2.04        4.41      3.36 o 
 -10   0   3       20.26       22.24      3.24 o 
  -9   0   3       12.21       14.68      2.71 o 
  -8   0   3       25.49       25.39      2.26 o 
  -7   0   3      164.75      167.79      3.92 o 
  -6   0   3     3340.41     3281.36     56.42 o 
  -5   0   3     1762.40     1812.30     31.29 o 
  -4   0   3      988.21     1156.21     17.99 o 
  -3   0   3     5671.86     5467.15     93.25 o 
  -2   0   3       18.27       18.57      0.71 o 
  -1   0   3       13.28       23.03      0.79 o 
   1   0   3      608.66      547.18      8.52 o 
   2   0   3     4429.91     4531.84     77.20 o 
   3   0   3      110.24      166.91      3.21 o 
   4   0   3     4239.28     4259.66     73.04 o 
   5   0   3      623.85      524.78      9.45 o 
   6   0   3       19.70       14.22      1.09 o 
   7   0   3      551.07      525.73      8.67 o 
   8   0   3      774.67      734.35     10.88 o 
   9   0   3       92.02       87.58      2.38 o 
  10   0   3       18.32       20.83      1.87 o 
  11   0   3       81.51       91.86      4.86 o 
  12   0   3       86.90       68.78      5.04 o 
 -11   1   3      260.39      260.18      6.49 o 
 -10   1   3        8.84        6.66      2.98 o 
  -9   1   3       28.34       35.30      2.79 o 
  -8   1   3        7.70        7.34      2.01 o 
  -7   1   3      662.49      678.00     12.38 o 
  -6   1   3      454.96      452.40      8.42 o 
  -5   1   3      323.81      261.55      5.11 o 
  -4   1   3       24.39       45.27      1.93 o 
  -3   1   3      786.65      804.81     12.71 o 
  -2   1   3      377.36      359.42      5.25 o 
  -1   1   3      762.91      816.08     12.63 o 
   0   1   3        0.22        2.67      0.56 o 
   2   1   3     1001.19     1081.03     18.58 o 
   3   1   3     5202.35     5107.24    100.72 o 
   4   1   3       11.17        8.59      0.72 o 
   5   1   3     1481.09     1474.38     25.62 o 
   6   1   3       26.33       30.88      1.85 o 
   7   1   3       73.43       59.60      2.60 o 
   8   1   3     1253.08     1297.02     20.38 o 
   9   1   3      147.45      119.57      2.73 o 
  10   1   3      174.29      159.72      5.38 o 
  11   1   3     1114.17     1179.21     25.00 o 
  12   1   3      309.77      322.66      8.96 o 
 -11   2   3      358.47      341.85      9.33 o 
 -10   2   3      240.00      248.57      5.94 o 
  -9   2   3      557.90      554.91     10.69 o 
  -8   2   3       65.07       72.12      3.00 o 
  -7   2   3       49.34       34.63      2.04 o 
  -6   2   3      118.31      112.40      2.86 o 
  -5   2   3     5649.53     5800.88     99.21 o 
  -4   2   3      247.05      247.16      3.78 o 
  -3   2   3     1186.54     1269.42     17.88 o 
  -2   2   3    16418.33    15485.94    528.32 o 
  -1   2   3     2467.17     2334.72     40.03 o 
   1   2   3     4710.39     4647.66     79.55 o 
   2   2   3       39.26       65.42      1.49 o 
   3   2   3       24.73        5.88      0.70 o 
   4   2   3     2040.30     2149.01     36.93 o 
   5   2   3     1469.13     1539.27     26.73 o 
   6   2   3     1134.13     1169.94     20.44 o 
   7   2   3       86.82       79.60      3.09 o 
   8   2   3      432.97      423.85      8.64 o 
   9   2   3       89.23       78.46      2.77 o 
  10   2   3       49.39       51.80      3.84 o 
  11   2   3        0.49        2.22      4.54 o 
  12   2   3       67.56       73.55      4.43 o 
 -11   3   3      704.26      760.19     14.84 o 
 -10   3   3      339.27      328.59      7.41 o 
  -9   3   3       63.64       53.97      3.09 o 
  -8   3   3     1524.39     1548.32     27.26 o 
  -7   3   3      697.08      674.18     10.94 o 
  -6   3   3      357.53      345.10      4.96 o 
  -5   3   3       72.77       85.28      1.51 o 
  -4   3   3      991.52     1221.38     16.01 o 
  -3   3   3      807.30      974.95     13.90 o 
  -2   3   3     1591.39     1701.28     23.85 o 
  -1   3   3      326.60      286.63      4.65 o 
   0   3   3      337.31      353.05      5.66 o 
   1   3   3      621.01      751.10     11.65 o 
   2   3   3      170.45      201.99      3.74 o 
   3   3   3     6534.60     6436.53    155.04 o 
   4   3   3       31.28       45.86      1.82 o 
   5   3   3       47.58       45.27      1.33 o 
   6   3   3     3497.14     3626.73     71.89 o 
   7   3   3      277.16      279.02      6.49 o 
   8   3   3        9.22        8.28      2.54 o 
   9   3   3      960.39     1026.59     28.99 o 
  10   3   3     1119.15     1078.34     28.11 o 
  11   3   3      142.36      142.90      4.82 o 
  12   3   3       57.17       58.28      4.22 o 
 -10   4   3      305.42      320.67     10.82 o 
  -9   4   3      195.96      190.28      4.42 o 
  -8   4   3        2.62        4.54      1.70 o 
  -7   4   3     1029.55     1145.60     16.63 o 
  -6   4   3        0.73        2.84      1.32 o 
  -5   4   3      136.60      151.44      2.55 o 
  -4   4   3     2738.06     2676.24     34.84 o 
  -3   4   3     1140.80     1139.58     15.03 o 
  -2   4   3     1532.27     1471.09     19.21 o 
  -1   4   3     2417.09     2425.53     29.46 o 
   0   4   3     3102.74     3129.83     40.49 o 
   1   4   3     2834.23     2569.33     39.43 o 
   2   4   3      164.19      232.42      3.84 o 
   3   4   3      582.90      595.40     10.53 o 
   4   4   3     5903.18     5915.34    143.05 o 
   5   4   3     1752.77     1931.67     38.53 o 
   6   4   3       78.72       92.92      2.86 o 
   7   4   3      666.93      661.32     13.97 o 
   8   4   3       11.41       12.91      2.16 o 
   9   4   3       62.06       49.05      2.69 o 
  10   4   3      368.42      327.75      8.43 o 
  11   4   3       83.65       92.17      4.99 o 
  12   4   3       15.04       14.77      3.42 o 
 -10   5   3       60.98       60.97      4.07 o 
  -9   5   3      351.24      355.93      6.86 o 
  -8   5   3      218.05      206.91      4.69 o 
  -7   5   3      914.65      897.09     13.19 o 
  -6   5   3       99.12      100.90      1.94 o 
  -5   5   3      780.23      769.83     10.44 o 
  -4   5   3       46.01       55.53      1.52 o 
  -3   5   3       39.18       22.57      1.04 o 
  -2   5   3      561.88      642.47      8.04 o 
  -1   5   3      919.50      921.37     11.34 o 
   0   5   3      784.76      777.46      9.65 o 
   1   5   3     1785.55     1941.42     23.76 o 
   2   5   3       56.62       45.73      1.29 o 
   3   5   3     1166.41     1145.41     17.88 o 
   4   5   3      549.94      517.43      8.41 o 
   5   5   3      360.88      388.17      7.31 o 
   6   5   3      170.72      146.17      4.32 o 
   7   5   3      732.06      701.08     18.25 o 
   8   5   3       12.48       15.15      1.94 o 
   9   5   3      376.51      375.91      8.28 o 
  10   5   3      505.50      493.80     12.22 o 
  11   5   3      289.44      302.25      8.60 o 
  12   5   3      146.52      114.70      5.26 o 
 -10   6   3        1.61        2.21      3.29 o 
  -9   6   3      354.69      383.79      8.14 o 
  -8   6   3       56.94       57.78      2.85 o 
  -7   6   3       50.07       65.53      2.79 o 
  -6   6   3      169.64      194.59      3.35 o 
  -5   6   3      330.67      330.79      4.92 o 
  -4   6   3      575.85      602.28      8.26 o 
  -3   6   3     1872.62     1811.09     23.73 o 
  -2   6   3      140.11      156.56      2.30 o 
  -1   6   3     5017.25     4979.17     69.66 o 
   0   6   3      907.67      979.57     12.96 o 
   1   6   3       64.91       57.37      1.19 o 
   2   6   3      323.29      210.77      2.93 o 
   3   6   3     1266.53     1389.66     24.74 o 
   4   6   3      517.93      500.24      8.20 o 
   5   6   3      366.03      356.84      6.86 o 
   6   6   3        2.95        6.31      1.68 o 
   7   6   3       64.84       61.41      2.40 o 
   8   6   3      375.09      412.38      8.85 o 
   9   6   3       66.83       71.90      4.37 o 
  10   6   3        1.96        6.37      3.87 o 
  11   6   3       22.52       17.19      4.00 o 
  -9   7   3      401.34      403.56      8.69 o 
  -8   7   3      152.60      159.82      4.13 o 
  -7   7   3      371.59      358.12      6.02 o 
  -6   7   3     1820.63     1830.60     26.16 o 
  -5   7   3        5.75        2.37      1.37 o 
  -4   7   3      272.26      271.41      5.01 o 
  -3   7   3      399.82      401.24      5.32 o 
  -2   7   3      107.72      114.87      2.09 o 
  -1   7   3        2.42        4.38      0.91 o 
   0   7   3      626.22      645.99      8.77 o 
   1   7   3      812.53      819.40     10.93 o 
   2   7   3        3.97       19.29      1.02 o 
   3   7   3       66.31       75.76      2.98 o 
   4   7   3      234.16      241.39      4.41 o 
   5   7   3     1217.40     1128.54     19.92 o 
   6   7   3      222.63      204.34      5.08 o 
   7   7   3      424.77      406.02      7.99 o 
   8   7   3     1772.16     1756.60     30.90 o 
   9   7   3      561.99      525.64     11.23 o 
  10   7   3      313.16      317.23      8.70 o 
  11   7   3        5.07        5.24      4.37 o 
  -9   8   3      109.81      102.66      4.18 o 
  -8   8   3      212.12      233.20      5.63 o 
  -7   8   3      357.81      356.69      6.11 o 
  -6   8   3      828.93      876.78     13.04 o 
  -5   8   3       89.96       90.10      2.50 o 
  -4   8   3        6.43        7.93      1.49 o 
  -3   8   3     3754.45     3711.26     48.22 o 
  -2   8   3      314.77      299.18      4.53 o 
  -1   8   3      142.08      127.95      2.30 o 
   0   8   3     2502.41     2502.20     32.65 o 
   1   8   3      301.16      260.78      3.93 o 
   2   8   3     2417.78     2406.42     29.52 o 
   3   8   3      346.35      342.84      4.94 o 
   4   8   3      257.28      238.49      4.45 o 
   5   8   3      316.72      306.75      6.12 o 
   6   8   3     1413.10     1419.00     25.10 o 
   7   8   3      138.66      137.51      5.82 o 
   8   8   3      382.93      400.85      8.32 o 
   9   8   3       72.71       72.21      3.48 o 
  10   8   3       20.62       18.92      3.91 o 
  11   8   3       78.22       63.40      5.14 o 
  -8   9   3      424.07      434.47      8.43 o 
  -7   9   3       16.94       17.88      2.43 o 
  -6   9   3      134.05      118.38      3.02 o 
  -5   9   3       33.36       43.07      2.14 o 
  -4   9   3      147.47      152.20      3.15 o 
  -3   9   3       16.14        8.50      1.37 o 
  -2   9   3     1102.71     1141.51     15.27 o 
  -1   9   3      357.70      372.94      5.97 o 
   0   9   3      620.15      615.11      7.89 o 
   1   9   3     1201.28     1227.71     16.31 o 
   2   9   3        8.22       10.99      1.12 o 
   3   9   3     2598.47     2566.52     33.58 o 
   4   9   3     1073.02     1073.17     17.08 o 
   5   9   3      450.04      436.94      8.42 o 
   6   9   3      519.06      499.46      9.59 o 
   7   9   3      200.64      213.40      5.08 o 
   8   9   3     2068.98     2096.17     43.01 o 
   9   9   3       20.22       21.80      3.12 o 
  10   9   3        3.77        4.64      4.17 o 
  -7  10   3       62.39       51.45      2.57 o 
  -6  10   3      264.33      222.73      4.51 o 
  -5  10   3     1900.57     1897.32     27.28 o 
  -4  10   3      202.77      197.80      3.87 o 
  -3  10   3      908.44      874.12     13.05 o 
  -2  10   3     2523.24     2503.47     35.59 o 
  -1  10   3      117.76      104.07      2.62 o 
   0  10   3     1239.50     1239.54     18.00 o 
   1  10   3      756.58      798.13     10.88 o 
   2  10   3     1202.96     1220.39     16.32 o 
   3  10   3     1571.01     1585.03     22.66 o 
   4  10   3       14.65       17.68      1.95 o 
   5  10   3       50.27       47.95      3.36 o 
   6  10   3      439.06      414.41      8.31 o 
   7  10   3        0.12       -0.79      2.57 o 
   8  10   3       10.65        6.03      2.94 o 
   9  10   3      479.50      465.67      9.71 o 
  10  10   3       19.94       16.43      4.86 o 
  -7  11   3      100.49      101.09      3.28 o 
  -6  11   3        0.29        2.59      2.68 o 
  -5  11   3       17.91       18.91      2.73 o 
  -4  11   3        2.77        6.38      2.57 o 
  -3  11   3        1.79        0.05      2.09 o 
  -2  11   3      298.05      306.22      5.38 o 
  -1  11   3      389.47      336.22      5.80 o 
   0  11   3        8.57        9.49      1.91 o 
   1  11   3      352.96      336.03      5.70 o 
   2  11   3     1458.00     1476.84     19.67 o 
   3  11   3      769.50      764.40     11.45 o 
   4  11   3        9.57        9.27      1.95 o 
   5  11   3      104.48       99.48      3.82 o 
   6  11   3      712.16      723.63     20.28 o 
   7  11   3        0.46       -1.53      3.10 o 
   8  11   3        2.17        6.20      3.61 o 
   9  11   3      611.35      614.11     21.24 o 
  -6  12   3      383.64      405.59      8.18 o 
  -5  12   3      152.07      152.73      4.48 o 
  -4  12   3      567.83      569.02     10.18 o 
  -3  12   3      322.54      355.93      6.38 o 
  -2  12   3      587.96      578.86      9.22 o 
  -1  12   3        8.36       14.03      2.17 o 
   0  12   3      157.14      142.35      3.40 o 
   1  12   3      686.33      696.04     10.70 o 
   2  12   3       58.02       57.38      2.74 o 
   3  12   3       15.02       12.54      1.89 o 
   4  12   3      446.02      455.04      9.02 o 
   5  12   3       14.58       15.76      3.02 o 
   6  12   3       55.88       46.24      3.92 o 
   7  12   3      123.32      121.45      4.97 o 
   8  12   3       76.15       82.29      4.95 o 
  -4  13   3       28.51       33.12      3.52 o 
  -3  13   3      342.67      367.52      7.32 o 
  -2  13   3        8.07       12.82      2.67 o 
  -1  13   3      142.98      135.14      3.76 o 
   0  13   3      145.39      156.50      3.75 o 
   1  13   3        7.72        9.03      2.47 o 
   2  13   3       44.59       51.20      3.10 o 
   3  13   3      119.05      128.27      3.96 o 
   4  13   3      400.06      394.17      9.30 o 
   5  13   3      687.12      667.07     14.74 o 
   6  13   3      239.11      242.31      8.07 o 
   7  13   3       35.44       35.40      4.25 o 
  -2  14   3        1.47        2.30      3.45 o 
  -1  14   3      690.00      650.85     10.44 o 
   0  14   3       11.86       10.38      2.70 o 
   1  14   3      102.20       99.23      3.63 o 
   2  14   3      430.30      427.05      8.12 o 
   3  14   3       33.62       33.10      3.23 o 
   4  14   3      224.11      222.68     12.46 o 
   5  14   3      206.02      207.88      7.38 o 
  -1 -13   4      190.62      191.24      5.92 o 
   0 -13   4      141.98      134.65      5.31 o 
   1 -13   4        6.91        6.38      3.89 o 
  -4 -12   4      102.03       98.63      3.56 o 
  -3 -12   4      471.46      443.80      8.06 o 
  -2 -12   4      267.65      249.96      6.24 o 
  -1 -12   4      117.52      109.36      3.86 o 
   0 -12   4      173.14      159.54      4.36 o 
   1 -12   4       25.47       20.74      2.93 o 
   2 -12   4      176.18      162.03      4.59 o 
   3 -12   4      211.45      190.34      5.06 o 
   4 -12   4       22.06       22.68      3.25 o 
  -6 -11   4      266.16      271.34      7.58 o 
  -5 -11   4        5.26        7.02      3.37 o 
  -4 -11   4      958.11     1007.99     15.30 o 
  -3 -11   4     1367.78     1364.69     19.83 o 
  -2 -11   4      285.81      307.58      5.40 o 
  -1 -11   4        4.43        0.34      2.57 o 
   0 -11   4      443.16      461.47      8.41 o 
   1 -11   4      301.03      314.37      6.34 o 
   2 -11   4      136.55      133.13      3.62 o 
   3 -11   4      614.29      600.62      9.60 o 
   4 -11   4      123.66      127.21      3.73 o 
   5 -11   4      345.33      360.05      7.38 o 
   6 -11   4      294.86      305.88      6.69 o 
  -7 -10   4       37.02       33.00      3.94 o 
  -6 -10   4       49.62       42.75      3.24 o 
  -5 -10   4       73.03       80.06      2.65 o 
  -4 -10   4      119.22      108.15      3.81 o 
  -3 -10   4       13.55       12.70      1.92 o 
  -2 -10   4      326.15      301.71      5.19 o 
  -1 -10   4      345.45      343.06      5.76 o 
   0 -10   4      127.63      127.59      3.56 o 
   1 -10   4      566.71      557.41      8.77 o 
   2 -10   4        0.17        0.40      2.02 o 
   3 -10   4       23.18       21.33      2.24 o 
   4 -10   4      976.24     1016.61     15.25 o 
   5 -10   4       92.18      102.07      3.57 o 
   6 -10   4        5.36        5.68      3.01 o 
   7 -10   4      231.65      231.21      6.42 o 
  -8  -9   4       58.05       54.79      5.50 o 
  -7  -9   4       36.34       37.73      3.64 o 
  -6  -9   4       15.77       21.94      2.71 o 
  -5  -9   4      295.01      310.90      5.34 o 
  -4  -9   4       70.91       81.95      2.38 o 
  -3  -9   4        4.50        0.65      1.77 o 
  -2  -9   4      295.55      307.35      5.17 o 
  -1  -9   4      586.12      588.20      8.96 o 
   0  -9   4      828.52      823.04     12.23 o 
   1  -9   4       23.42       22.41      1.87 o 
   2  -9   4      223.22      232.60      4.37 o 
   3  -9   4      726.57      728.83     11.11 o 
   4  -9   4      134.47      135.05      3.36 o 
   5  -9   4        2.41       -1.41      2.47 o 
   6  -9   4      675.29      666.17     10.35 o 
   7  -9   4      564.39      570.53     10.00 o 
   8  -9   4       11.94       11.65      3.18 o 
  -9  -8   4      123.03      133.41      6.04 o 
  -8  -8   4      124.32      125.68      5.12 o 
  -7  -8   4      121.35      134.33      4.05 o 
  -6  -8   4      106.35      114.36      3.55 o 
  -5  -8   4      126.32      123.68      2.70 o 
  -4  -8   4      693.34      685.55      9.47 o 
  -3  -8   4      652.35      628.10      9.45 o 
  -2  -8   4        0.46        1.03      1.48 o 
  -1  -8   4     1539.41     1507.17     21.54 o 
   0  -8   4       15.92       16.12      1.26 o 
   1  -8   4      270.16      266.27      4.10 o 
   2  -8   4      160.26      164.35      3.32 o 
   3  -8   4      282.44      284.61      4.98 o 
   4  -8   4      211.01      218.75      3.73 o 
   5  -8   4      649.35      644.20      9.86 o 
   6  -8   4      746.13      735.87     11.17 o 
   7  -8   4      599.34      581.75     10.09 o 
   8  -8   4      180.76      195.64      4.68 o 
   9  -8   4        4.10        0.41      1.57 o 
  -9  -7   4      235.53      248.15      8.12 o 
  -8  -7   4        4.27        8.29      3.68 o 
  -7  -7   4      233.04      220.77      5.34 o 
  -6  -7   4      363.03      364.15      6.52 o 
  -5  -7   4      903.45      887.38     12.99 o 
  -4  -7   4       79.80       92.43      2.11 o 
  -3  -7   4      487.95      525.23      7.37 o 
  -2  -7   4      926.80      934.90     12.56 o 
  -1  -7   4      147.45      147.76      2.60 o 
   0  -7   4       28.67       24.73      1.13 o 
   1  -7   4     2163.36     2109.96     27.66 o 
   2  -7   4     1018.52     1024.69     13.74 o 
   3  -7   4     1212.36     1214.56     16.18 o 
   4  -7   4       25.17       26.67      1.51 o 
   5  -7   4        0.61       -0.38      1.30 o 
   6  -7   4      277.71      290.80      5.00 o 
   7  -7   4     1825.86     1823.39     28.78 o 
   8  -7   4      208.93      222.59      4.95 o 
   9  -7   4       54.05       52.00      3.20 o 
 -10  -6   4       31.70       31.93      5.86 o 
  -9  -6   4        5.21        2.42      3.22 o 
  -8  -6   4       47.77       43.29      3.52 o 
  -7  -6   4        3.84        3.76      2.05 o 
  -6  -6   4      125.46      120.41      2.65 o 
  -5  -6   4      113.58      115.88      2.24 o 
  -4  -6   4      692.00      702.47      9.51 o 
  -3  -6   4     1469.68     1413.49     18.65 o 
  -2  -6   4       36.18       38.74      1.33 o 
  -1  -6   4      236.13      220.75      3.39 o 
   0  -6   4     5784.45     5688.98     73.79 o 
   1  -6   4     1412.56     1459.27     19.26 o 
   2  -6   4      521.53      540.62      7.50 o 
   3  -6   4      267.65      261.67      4.04 o 
   4  -6   4       32.41       26.06      1.40 o 
   5  -6   4       84.21       95.13      1.93 o 
   6  -6   4       64.52       57.82      1.73 o 
   7  -6   4      880.97      848.50     12.68 o 
   8  -6   4      259.28      252.02      4.69 o 
   9  -6   4      358.46      358.43      6.87 o 
  10  -6   4        3.47        4.60      2.86 o 
 -10  -5   4       11.99        5.44      3.54 o 
  -9  -5   4      525.04      522.59     10.37 o 
  -8  -5   4     1297.72     1388.07     24.77 o 
  -7  -5   4      441.12      432.17      8.45 o 
  -6  -5   4      513.34      504.27      8.65 o 
  -5  -5   4      620.45      622.98      9.16 o 
  -4  -5   4     2299.80     2359.30     30.77 o 
  -3  -5   4      677.89      705.53     10.29 o 
  -2  -5   4      538.45      502.89      6.92 o 
  -1  -5   4      837.37      821.87     10.97 o 
   0  -5   4     2541.69     2619.90     31.88 o 
   1  -5   4      948.65     1024.39     12.71 o 
   2  -5   4      557.24      493.91      6.36 o 
   3  -5   4       33.14       36.45      1.17 o 
   4  -5   4        0.34        1.32      1.04 o 
   5  -5   4      695.32      688.65      8.74 o 
   6  -5   4        8.67        8.53      1.28 o 
   7  -5   4      123.88      131.73      2.80 o 
   8  -5   4      410.59      416.55      6.84 o 
   9  -5   4      133.70      135.96      3.37 o 
  10  -5   4       31.58       28.87      2.56 o 
 -10  -4   4       31.56       32.48      3.33 o 
  -9  -4   4       40.74       36.54      3.19 o 
  -8  -4   4      877.77      890.82     16.27 o 
  -7  -4   4       23.78       26.86      2.75 o 
  -6  -4   4      396.57      395.89      7.65 o 
  -5  -4   4     1152.70     1111.79     17.41 o 
  -4  -4   4      288.05      267.90      4.21 o 
  -3  -4   4       54.99       49.02      1.27 o 
  -2  -4   4     1843.28     1911.82     29.48 o 
  -1  -4   4      198.55      255.42      3.71 o 
   0  -4   4    12690.96    12807.43    218.55 o 
   1  -4   4     3245.54     3316.44     40.24 o 
   2  -4   4      361.99      313.10      4.17 o 
   3  -4   4     2282.26     2215.60     27.09 o 
   4  -4   4      459.66      484.51      6.25 o 
   5  -4   4        5.00        8.24      0.94 o 
   6  -4   4     3176.35     3056.12     43.09 o 
   7  -4   4      778.53      768.27     11.58 o 
   8  -4   4      457.51      450.61      7.27 o 
   9  -4   4      129.39      135.48      3.35 o 
  10  -4   4      153.13      175.22      4.07 o 
  11  -4   4       21.31       22.66      3.19 o 
 -10  -3   4      981.26     1005.46     18.54 o 
  -9  -3   4      209.62      211.89      5.26 o 
  -8  -3   4      183.84      174.33      3.96 o 
  -7  -3   4     2415.35     2426.34     37.66 o 
  -6  -3   4     3725.64     3779.29     65.02 o 
  -5  -3   4      926.05      901.92     14.28 o 
  -4  -3   4      741.96      741.47     11.73 o 
  -3  -3   4      131.76      113.66      2.23 o 
  -2  -3   4       80.38       37.50      2.10 o 
  -1  -3   4     3030.39     3206.43     44.88 o 
   0  -3   4     5840.65     6333.75     88.25 o 
   1  -3   4     1173.87     1261.03     15.47 o 
   2  -3   4     1908.38     1999.89     26.05 o 
   3  -3   4     1621.68     1718.15     21.03 o 
   4  -3   4      549.49      532.41      7.31 o 
   5  -3   4      146.38      155.68      2.84 o 
   6  -3   4      579.34      521.75      7.95 o 
   7  -3   4        0.68        4.44      1.46 o 
   8  -3   4      167.60      161.02      4.00 o 
   9  -3   4     1111.07     1089.08     16.08 o 
  10  -3   4      405.68      419.89      8.00 o 
  11  -3   4      700.88      700.51     12.60 o 
 -11  -2   4      107.92      105.47      4.61 o 
 -10  -2   4       21.69       27.03      3.11 o 
  -9  -2   4       43.97       49.55      3.03 o 
  -8  -2   4       64.70       71.94      2.63 o 
  -7  -2   4      544.43      547.47      9.17 o 
  -6  -2   4      543.14      576.14      9.50 o 
  -5  -2   4     1569.94     1614.09     25.16 o 
  -4  -2   4     1893.60     1921.41     33.17 o 
  -3  -2   4       82.67      112.06      2.49 o 
  -2  -2   4      624.48      556.14      9.79 o 
  -1  -2   4      808.15      858.58     17.32 o 
   0  -2   4      899.67      916.03     14.22 o 
   1  -2   4     7137.81     7110.82    139.97 o 
   2  -2   4     4308.20     4630.86     79.14 o 
   3  -2   4      448.69      499.22      7.32 o 
   4  -2   4     2928.56     2888.79     40.54 o 
   5  -2   4     1012.89     1009.81     14.57 o 
   6  -2   4     2145.48     2164.64     30.64 o 
   7  -2   4      275.32      252.75      4.32 o 
   8  -2   4       65.70       67.63      2.25 o 
   9  -2   4      334.67      323.48      5.58 o 
  10  -2   4      257.89      253.97      4.82 o 
  11  -2   4      631.43      647.17     11.05 o 
 -11  -1   4      335.54      330.67      7.77 o 
 -10  -1   4      296.67      311.65      7.13 o 
  -9  -1   4      382.40      381.97      7.95 o 
  -8  -1   4      187.49      190.33      4.68 o 
  -7  -1   4     3205.52     3250.39     50.26 o 
  -6  -1   4     1441.25     1374.12     21.52 o 
  -5  -1   4      113.28       95.58      2.52 o 
  -4  -1   4      972.17      905.41     14.21 o 
  -3  -1   4      453.78      448.74      7.24 o 
  -2  -1   4       46.38       33.97      1.03 o 
  -1  -1   4     1901.77     1783.99     27.45 o 
   0  -1   4      696.21      804.08     11.45 o 
   1  -1   4       10.58       11.98      0.60 o 
   2  -1   4      175.84      229.08      4.27 o 
   3  -1   4        3.91        4.67      0.89 o 
   4  -1   4     2830.02     2927.37     50.23 o 
   5  -1   4     2706.64     2793.56     43.02 o 
   6  -1   4      292.36      293.38      5.16 o 
   7  -1   4      428.23      383.62      6.08 o 
   8  -1   4        6.97       12.33      1.55 o 
   9  -1   4     1087.23     1063.50     15.63 o 
  10  -1   4      388.90      363.18      6.14 o 
  11  -1   4      421.36      420.40      7.10 o 
  12  -1   4      936.29      927.01     17.68 o 
 -11   0   4       34.21       31.84      3.61 o 
 -10   0   4      101.58       83.05      3.85 o 
  -9   0   4      212.78      225.64      5.52 o 
  -8   0   4      212.01      200.28      5.77 o 
  -7   0   4      476.23      488.54      9.28 o 
  -6   0   4       89.83       92.48      2.69 o 
  -5   0   4       33.95       36.18      1.59 o 
  -4   0   4     1368.77     1197.06     20.78 o 
  -3   0   4      242.34      226.90      4.31 o 
  -2   0   4      539.58      602.10     10.59 o 
  -1   0   4     1101.20      947.74     13.44 o 
   0   0   4      595.28      666.23      9.49 o 
   1   0   4     2521.34     2553.82     39.04 o 
   2   0   4       21.89        7.25      0.72 o 
   3   0   4       20.85       51.32      1.70 o 
   4   0   4      615.45      668.03     11.92 o 
   5   0   4      354.50      382.15      7.09 o 
   6   0   4       26.64       19.32      1.03 o 
   7   0   4      833.65      820.05     11.95 o 
   8   0   4        1.25        1.42      1.43 o 
   9   0   4      305.10      268.12      4.73 o 
  10   0   4       34.82       23.99      1.98 o 
  11   0   4      398.45      391.02      8.57 o 
  12   0   4      104.15       95.36      5.65 o 
 -11   1   4      418.39      406.54     10.41 o 
 -10   1   4      130.02      144.12      4.98 o 
  -9   1   4      137.97      141.78      4.22 o 
  -8   1   4      370.15      358.54      7.33 o 
  -7   1   4      128.63      123.05      3.30 o 
  -6   1   4     2269.69     2233.44     38.65 o 
  -5   1   4      362.16      365.28      6.89 o 
  -4   1   4        0.62        3.75      1.20 o 
  -3   1   4      672.07      644.54     10.18 o 
  -2   1   4        0.73        6.49      0.80 o 
  -1   1   4       51.08       62.78      1.23 o 
   0   1   4      312.93      326.44      5.85 o 
   1   1   4     1140.63     1138.21     19.67 o 
   2   1   4     2032.43     1920.88     33.03 o 
   3   1   4      149.58      170.84      3.36 o 
   4   1   4    11312.38    11371.01    194.39 o 
   5   1   4      222.86      220.63      4.34 o 
   6   1   4      254.79      239.54      4.84 o 
   7   1   4     1672.09     1685.56     26.17 o 
   8   1   4      362.62      324.47      5.76 o 
   9   1   4        5.45       11.90      1.71 o 
  10   1   4     2016.65     1971.96     31.12 o 
  11   1   4       21.50       22.36      3.18 o 
  12   1   4        1.52       -1.47      4.51 o 
 -11   2   4        2.36       -0.36      4.48 o 
 -10   2   4        6.39        5.34      3.74 o 
  -9   2   4      251.90      261.39      6.49 o 
  -8   2   4       62.27       66.93      2.82 o 
  -7   2   4       91.15       77.12      2.71 o 
  -6   2   4     1114.83     1167.62     20.55 o 
  -5   2   4      353.15      346.69      5.77 o 
  -4   2   4       11.31        6.51      0.73 o 
  -3   2   4     3754.39     3620.70     50.74 o 
  -2   2   4    11965.54    12506.61    301.40 o 
  -1   2   4      147.30      101.31      2.20 o 
   0   2   4     1814.94     1778.45     30.58 o 
   1   2   4     1495.48     1600.45     27.54 o 
   2   2   4     3144.26     2921.24     49.94 o 
   3   2   4     1609.80     1648.15     30.48 o 
   4   2   4     1218.43     1246.19     25.07 o 
   5   2   4     1123.41     1041.78     18.28 o 
   6   2   4       51.45       58.55      1.86 o 
   7   2   4       81.80       90.10      2.44 o 
   8   2   4       53.88       62.62      1.92 o 
   9   2   4        4.33        5.56      1.77 o 
  10   2   4       86.49       89.75      4.19 o 
  11   2   4      189.19      169.64      5.96 o 
  12   2   4       37.20       28.98      4.49 o 
 -10   3   4      112.82      103.23      4.41 o 
  -9   3   4      209.18      229.14      5.76 o 
  -8   3   4      509.18      513.28      8.85 o 
  -7   3   4      138.10      123.33      3.06 o 
  -6   3   4       92.00       86.70      1.94 o 
  -5   3   4      142.61      141.46      2.35 o 
  -4   3   4       45.26       40.68      1.26 o 
  -3   3   4       82.74       74.38      1.76 o 
  -2   3   4     2829.79     3112.33     53.38 o 
  -1   3   4     7201.50     7587.15    129.63 o 
   0   3   4     4275.64     4594.13     90.41 o 
   1   3   4      114.93      115.51      2.43 o 
   2   3   4      187.01      133.40      2.71 o 
   3   3   4       98.11       91.48      2.10 o 
   4   3   4     2891.57     3129.38     53.71 o 
   5   3   4     8028.72     8095.04    138.33 o 
   6   3   4      249.04      273.99      5.37 o 
   7   3   4       55.83       58.27      2.53 o 
   8   3   4     1283.95     1320.74     39.55 o 
   9   3   4      661.68      623.07     11.67 o 
  10   3   4      289.65      313.40     11.68 o 
  11   3   4      161.13      178.46      8.25 o 
  12   3   4      291.36      291.34      7.26 o 
 -10   4   4        3.09       -1.81      3.63 o 
  -9   4   4      104.33       93.64      3.99 o 
  -8   4   4      816.05      906.48     16.68 o 
  -7   4   4      601.04      592.17     11.30 o 
  -6   4   4       82.32       67.40      2.28 o 
  -5   4   4     3851.38     3907.63     50.82 o 
  -4   4   4      207.11      191.63      3.23 o 
  -3   4   4     1016.45     1013.12     14.52 o 
  -2   4   4     2543.41     2461.16     37.81 o 
  -1   4   4     4302.42     4349.94     66.43 o 
   0   4   4     2352.77     2195.22     33.75 o 
   1   4   4     2809.06     2948.84     50.52 o 
   2   4   4       45.92       31.89      1.16 o 
   3   4   4     4454.75     4250.91     83.98 o 
   4   4   4      881.96      995.54     17.42 o 
   5   4   4     3239.56     3511.31     69.70 o 
   6   4   4     6880.07     7122.74    140.92 o 
   7   4   4       43.28       38.03      2.09 o 
   8   4   4       22.81       24.80      2.45 o 
   9   4   4      729.72      721.13     26.36 o 
  10   4   4      111.99      105.64      5.75 o 
  11   4   4       11.22       16.72      3.80 o 
  12   4   4       85.45       84.97      4.52 o 
 -10   5   4      175.06      144.75      5.11 o 
  -9   5   4      520.70      577.16     11.43 o 
  -8   5   4        0.58       -0.50      2.74 o 
  -7   5   4      891.62      930.30     15.09 o 
  -6   5   4     1346.98     1288.32     17.11 o 
  -5   5   4     1079.92     1076.61     15.56 o 
  -4   5   4      253.66      250.58      4.11 o 
  -3   5   4      297.27      319.07      4.98 o 
  -2   5   4      160.20      132.66      2.39 o 
  -1   5   4      164.10      141.55      2.23 o 
   0   5   4      246.24      274.91      4.17 o 
   1   5   4      404.62      451.17      6.63 o 
   2   5   4      855.35      790.67     12.37 o 
   3   5   4     1272.32     1074.93     16.77 o 
   4   5   4      842.77      895.16     15.76 o 
   5   5   4       61.66       70.17      2.26 o 
   6   5   4      313.43      319.58      7.11 o 
   7   5   4     2601.33     2627.09     45.34 o 
   8   5   4      116.79      122.11      3.61 o 
   9   5   4       85.64       96.75      3.29 o 
  10   5   4      385.47      349.59      7.41 o 
  11   5   4      274.30      271.27      9.59 o 
  12   5   4       95.60       93.74      5.74 o 
 -10   6   4       84.01       87.76      5.04 o 
  -9   6   4      146.20      163.37      5.93 o 
  -8   6   4       13.93       24.50      2.61 o 
  -7   6   4        0.62        2.43      1.53 o 
  -6   6   4      135.24      118.66      2.75 o 
  -5   6   4       83.76      107.56      2.46 o 
  -4   6   4      514.91      507.69      7.12 o 
  -3   6   4       43.99       45.61      1.37 o 
  -2   6   4     3426.49     3262.44     39.73 o 
  -1   6   4      387.37      403.59      5.24 o 
   0   6   4       82.73      108.48      1.90 o 
   1   6   4     4125.13     4030.82     61.76 o 
   2   6   4       76.78       95.87      1.94 o 
   3   6   4      541.27      497.19      8.14 o 
   4   6   4      642.37      569.77      9.33 o 
   5   6   4      118.55      121.00      5.73 o 
   6   6   4      762.77      753.58     13.72 o 
   7   6   4      118.14      126.76      3.44 o 
   8   6   4       92.81      101.37      3.39 o 
   9   6   4      154.93      157.51      4.74 o 
  10   6   4      123.97      117.20      3.97 o 
  11   6   4       81.60       68.47      5.10 o 
  -9   7   4      131.98      115.09      4.27 o 
  -8   7   4      392.94      415.77      8.58 o 
  -7   7   4      439.71      442.17      7.91 o 
  -6   7   4      203.28      191.49      4.20 o 
  -5   7   4      395.59      382.42      5.64 o 
  -4   7   4       22.43       20.85      1.40 o 
  -3   7   4     1132.34     1112.53     14.86 o 
  -2   7   4      353.21      343.22      4.61 o 
  -1   7   4      933.45      923.83     11.54 o 
   0   7   4      842.57      829.59     10.37 o 
   1   7   4       37.41       20.78      1.40 o 
   2   7   4      818.43      838.48     12.12 o 
   3   7   4      195.02      221.79      4.07 o 
   4   7   4     1226.32     1192.49     18.83 o 
   5   7   4      119.73      127.41      2.91 o 
   6   7   4       36.60       42.96      2.33 o 
   7   7   4      125.56      112.94      3.40 o 
   8   7   4     1608.70     1573.13     28.93 o 
   9   7   4      590.81      606.53     11.67 o 
  10   7   4        6.18       12.19      2.85 o 
  11   7   4       37.50       34.36      4.87 o 
  -9   8   4      182.63      209.48      5.76 o 
  -8   8   4       16.53       14.20      3.14 o 
  -7   8   4      678.32      707.13     11.89 o 
  -6   8   4      594.75      584.82     11.78 o 
  -5   8   4      124.07      125.78      2.94 o 
  -4   8   4     1226.74     1253.07     18.12 o 
  -3   8   4       67.98       67.60      2.11 o 
  -2   8   4      123.98      114.09      2.16 o 
  -1   8   4     1332.75     1341.90     17.79 o 
   0   8   4      392.56      358.92      5.18 o 
   1   8   4     1076.94     1114.44     13.85 o 
   2   8   4       68.71       62.44      1.72 o 
   3   8   4       13.34       17.68      1.31 o 
   4   8   4     1941.07     1892.61     29.51 o 
   5   8   4      118.44      117.26      2.86 o 
   6   8   4      830.99      822.74     14.99 o 
   7   8   4     1061.57     1048.49     18.91 o 
   8   8   4       36.05       38.21      2.87 o 
   9   8   4      128.55      121.19      4.05 o 
  10   8   4       48.51       35.23      3.35 o 
  11   8   4       27.90       16.63      4.79 o 
  -8   9   4       46.95       47.33      3.39 o 
  -7   9   4       33.89       25.22      2.31 o 
  -6   9   4      412.66      423.84      7.04 o 
  -5   9   4      187.99      188.02      3.81 o 
  -4   9   4       18.80       19.58      1.75 o 
  -3   9   4      137.23      155.01      2.85 o 
  -2   9   4       82.95       84.73      1.95 o 
  -1   9   4      285.01      272.73      4.21 o 
   0   9   4      497.89      495.16      6.97 o 
   1   9   4       87.73      102.35      2.16 o 
   2   9   4      486.06      449.31      6.89 o 
   3   9   4     1372.95     1381.95     21.70 o 
   4   9   4      164.97      155.29      3.69 o 
   5   9   4     1403.23     1419.26     22.41 o 
   6   9   4       27.44       34.09      2.43 o 
   7   9   4     1240.98     1242.63     22.27 o 
   8   9   4        5.37        4.31      2.74 o 
   9   9   4       99.72       97.28      4.03 o 
  10   9   4      471.37      466.55     12.42 o 
  -7  10   4      127.62      128.61      3.64 o 
  -6  10   4     1296.61     1338.85     19.65 o 
  -5  10   4       29.46       29.20      2.19 o 
  -4  10   4       11.65       12.00      1.80 o 
  -3  10   4     1091.51     1074.27     15.75 o 
  -2  10   4      216.19      223.41      3.75 o 
  -1  10   4       69.93       68.63      1.88 o 
   0  10   4       22.37       20.49      1.91 o 
   1  10   4     1469.19     1450.54     19.27 o 
   2  10   4     1253.89     1273.52     16.99 o 
   3  10   4       22.06       22.82      2.16 o 
   4  10   4        9.30        3.86      2.76 o 
   5  10   4       37.57       32.24      2.07 o 
   6  10   4        1.25        0.93      2.49 o 
   7  10   4      102.29      108.80      3.75 o 
   8  10   4       96.76      100.24      3.84 o 
   9  10   4      134.16      138.11      5.14 o 
  10  10   4       11.71       10.43      3.62 o 
  -6  11   4       31.20       36.74      2.65 o 
  -5  11   4      270.00      274.87      7.43 o 
  -4  11   4       60.32       62.91      2.38 o 
  -3  11   4       21.11       18.71      2.56 o 
  -2  11   4     1777.20     1771.29     25.46 o 
  -1  11   4       88.88      103.93      4.05 o 
   0  11   4       74.91       68.21      2.96 o 
   1  11   4      703.42      721.29     10.05 o 
   2  11   4     2146.90     2161.86     28.48 o 
   3  11   4        6.43        1.70      1.97 o 
   4  11   4      400.12      411.13      8.20 o 
   5  11   4     1615.73     1646.89     31.71 o 
   6  11   4      188.46      197.53      5.80 o 
   7  11   4       98.26       97.88      4.39 o 
   8  11   4      857.37      843.24     21.30 o 
   9  11   4      475.88      466.12     20.22 o 
  -5  12   4      125.02      119.98      4.40 o 
  -4  12   4      550.34      542.97      9.97 o 
  -3  12   4      515.32      476.32      8.71 o 
  -2  12   4      224.58      216.63      4.37 o 
  -1  12   4        1.20        5.49      2.79 o 
   0  12   4      184.17      176.34      3.89 o 
   1  12   4      101.81       96.92      2.94 o 
   2  12   4       91.87       87.91      2.37 o 
   3  12   4      103.87      117.09      4.71 o 
   4  12   4        6.82        7.51      2.50 o 
   5  12   4      109.31      109.50      5.61 o 
   6  12   4      155.92      146.82      4.99 o 
   7  12   4      103.34      100.83      4.89 o 
   8  12   4       51.84       54.14      4.42 o 
  -4  13   4      189.84      195.07      5.33 o 
  -3  13   4       18.87       28.51      3.16 o 
  -2  13   4       36.78       28.95      3.18 o 
  -1  13   4      445.37      476.12      7.97 o 
   0  13   4       35.86       42.03      2.68 o 
   1  13   4       29.68       26.82      2.68 o 
   2  13   4      241.49      240.18      5.30 o 
   3  13   4      259.61      256.40      5.86 o 
   4  13   4      212.72      205.47      5.12 o 
   5  13   4       43.43       48.30      3.79 o 
   6  13   4      717.47      725.97     16.09 o 
   7  13   4      358.45      371.80      9.57 o 
  -2  14   4      267.71      290.50      6.43 o 
  -1  14   4        1.62        0.72      3.13 o 
   0  14   4       33.38       33.30      3.02 o 
   1  14   4      115.30      126.34      3.91 o 
   2  14   4      146.58      133.96      4.21 o 
   3  14   4       20.82       23.82      3.87 o 
   4  14   4        9.04       15.92      4.13 o 
   5  14   4      230.38      241.10      5.88 o 
  -3 -12   5       27.64       21.83      2.81 o 
  -2 -12   5       13.91       20.99      3.74 o 
  -1 -12   5       14.00       14.54      3.24 o 
   0 -12   5      141.26      135.20      4.34 o 
   1 -12   5       71.42       59.28      3.59 o 
   2 -12   5      480.35      472.76      8.97 o 
   3 -12   5        1.04        1.06      3.37 o 
  -5 -11   5      438.28      436.79     10.60 o 
  -4 -11   5      426.46      417.34      7.09 o 
  -3 -11   5      428.46      435.95      7.25 o 
  -2 -11   5       93.68       98.12      3.00 o 
  -1 -11   5      167.28      172.66      4.49 o 
   0 -11   5      306.49      302.72      7.36 o 
   1 -11   5       21.92       26.48      4.61 o 
   2 -11   5      116.61      114.44      3.92 o 
   3 -11   5      242.06      232.74      5.57 o 
   4 -11   5       54.09       52.34      3.20 o 
   5 -11   5      212.58      217.34      5.47 o 
  -6 -10   5      273.75      256.69      6.32 o 
  -5 -10   5      205.55      197.47      4.55 o 
  -4 -10   5      107.06       93.66      2.90 o 
  -3 -10   5      609.21      588.40      9.19 o 
  -2 -10   5      207.94      204.28      4.04 o 
  -1 -10   5       77.52       77.81      2.53 o 
   0 -10   5      935.96      917.70     15.15 o 
   1 -10   5       11.85       10.64      2.40 o 
   2 -10   5        0.46        0.93      1.69 o 
   3 -10   5     1699.12     1721.76     25.00 o 
   4 -10   5        3.47       -0.82      2.45 o 
   5 -10   5       86.05       83.80      3.56 o 
   6 -10   5     1819.38     1846.07     33.02 o 
  -7  -9   5      240.53      259.42      6.30 o 
  -6  -9   5      748.17      735.44     13.91 o 
  -5  -9   5     1022.44     1015.14     15.11 o 
  -4  -9   5      195.61      172.21      3.66 o 
  -3  -9   5      350.40      354.84      5.97 o 
  -2  -9   5      371.64      390.14      6.40 o 
  -1  -9   5      236.15      229.52      4.23 o 
   0  -9   5      356.94      357.21      5.95 o 
   1  -9   5      100.04       92.88      2.53 o 
   2  -9   5      749.46      747.89     11.35 o 
   3  -9   5       47.47       50.63      2.41 o 
   4  -9   5       31.99       27.03      2.51 o 
   5  -9   5      254.39      257.81      5.56 o 
   6  -9   5       74.32       76.07      2.84 o 
   7  -9   5      139.08      125.30      3.88 o 
  -8  -8   5       37.69       53.77      9.37 o 
  -7  -8   5      205.30      195.87      6.23 o 
  -6  -8   5       56.76       49.28      3.09 o 
  -5  -8   5      178.58      170.20      3.28 o 
  -4  -8   5       13.84       16.51      1.96 o 
  -3  -8   5       52.52       54.65      2.41 o 
  -2  -8   5     1009.75     1000.29     14.65 o 
  -1  -8   5      811.50      790.84     11.79 o 
   0  -8   5     1241.83     1265.73     18.35 o 
   1  -8   5     4371.21     4360.77     56.80 o 
   2  -8   5     1279.31     1253.19     16.79 o 
   3  -8   5        1.59        4.49      1.37 o 
   4  -8   5     1143.18     1150.69     15.66 o 
   5  -8   5      338.87      339.22      5.75 o 
   6  -8   5      638.82      668.59     11.27 o 
   7  -8   5      429.28      416.98      7.76 o 
   8  -8   5      239.68      215.75      5.04 o 
  -9  -7   5       33.10       32.70      4.80 o 
  -8  -7   5      221.51      207.67      6.75 o 
  -7  -7   5      479.28      519.01     12.02 o 
  -6  -7   5       32.49       29.83      2.43 o 
  -5  -7   5       23.07       23.41      1.97 o 
  -4  -7   5      653.58      668.02      9.27 o 
  -3  -7   5      167.39      177.06      3.15 o 
  -2  -7   5      317.73      330.83      4.97 o 
  -1  -7   5        2.13        1.85      1.33 o 
   0  -7   5      434.84      452.48      7.05 o 
   1  -7   5       32.79       33.48      1.39 o 
   2  -7   5      624.16      623.16      8.66 o 
   3  -7   5      212.81      196.03      3.32 o 
   4  -7   5       86.25       75.05      2.01 o 
   5  -7   5      345.12      321.89      5.41 o 
   6  -7   5      149.48      160.87      3.32 o 
   7  -7   5        3.54        6.46      2.26 o 
   8  -7   5      103.58       96.43      3.30 o 
   9  -7   5       95.99      110.80      4.77 o 
  -9  -6   5       13.51        8.51      3.89 o 
  -8  -6   5      180.61      187.03      5.99 o 
  -7  -6   5       12.22       15.16      3.46 o 
  -6  -6   5      176.84      175.48      4.32 o 
  -5  -6   5        1.89       -1.33      1.53 o 
  -4  -6   5      762.28      747.40     11.05 o 
  -3  -6   5        0.45        1.44      1.33 o 
  -2  -6   5        9.43       10.09      1.31 o 
  -1  -6   5     2072.05     2002.99     26.32 o 
   0  -6   5     1328.35     1359.72     18.05 o 
   1  -6   5       62.89       58.26      1.46 o 
   2  -6   5      653.19      631.80      8.14 o 
   3  -6   5        2.35        3.25      1.14 o 
   4  -6   5        6.34       11.33      1.97 o 
   5  -6   5       68.94       63.64      2.06 o 
   6  -6   5        5.31        7.96      1.68 o 
   7  -6   5      858.74      876.28     14.45 o 
   8  -6   5       54.62       62.35      2.92 o 
   9  -6   5      126.99      125.43      3.93 o 
  10  -6   5      102.20      104.76      3.97 o 
 -10  -5   5      138.49      145.91      6.35 o 
  -9  -5   5      231.20      233.93      7.25 o 
  -8  -5   5       33.54       32.51      3.02 o 
  -7  -5   5      324.45      315.22      6.65 o 
  -6  -5   5      729.45      748.87     13.69 o 
  -5  -5   5     1496.15     1450.55     22.73 o 
  -4  -5   5      318.55      320.00      5.63 o 
  -3  -5   5       66.29       54.34      1.70 o 
  -2  -5   5       12.10       10.57      1.30 o 
  -1  -5   5     2722.23     2760.71     35.94 o 
   0  -5   5       93.94       76.98      1.73 o 
   1  -5   5      494.12      541.40      6.93 o 
   2  -5   5        0.17        3.52      1.59 o 
   3  -5   5      149.00      149.77      2.62 o 
   4  -5   5      277.85      277.04      3.99 o 
   5  -5   5      561.89      575.34      8.02 o 
   6  -5   5       10.49        8.18      1.30 o 
   7  -5   5      433.60      437.09      6.48 o 
   8  -5   5      391.04      389.69      7.08 o 
   9  -5   5       44.48       45.68      2.69 o 
  10  -5   5       86.68       90.41      3.65 o 
 -10  -4   5        2.44        0.51      3.59 o 
  -9  -4   5      112.30      116.18      6.30 o 
  -8  -4   5      116.51      100.38      3.22 o 
  -7  -4   5      317.58      319.22      5.95 o 
  -6  -4   5     4092.07     4165.18     71.87 o 
  -5  -4   5      389.34      400.52      6.78 o 
  -4  -4   5      187.37      183.76      3.47 o 
  -3  -4   5     1126.60     1079.58     19.01 o 
  -2  -4   5      190.57      138.27      3.12 o 
  -1  -4   5       41.56       24.75      1.25 o 
   0  -4   5      238.31      263.55      3.91 o 
   1  -4   5     3727.06     3829.05     49.78 o 
   2  -4   5     3563.23     3465.53     44.99 o 
   3  -4   5      756.84      790.58      9.94 o 
   4  -4   5      243.14      240.85      3.70 o 
   5  -4   5     3986.17     3931.24     51.23 o 
   6  -4   5      545.01      556.92      8.49 o 
   7  -4   5       99.03      103.79      2.66 o 
   8  -4   5      483.42      488.80      7.79 o 
   9  -4   5      399.11      400.11      6.73 o 
  10  -4   5       41.91       43.61      2.98 o 
  11  -4   5       60.62       69.12      3.58 o 
 -10  -3   5      236.02      248.16      6.17 o 
  -9  -3   5       11.59        9.18      2.83 o 
  -8  -3   5      485.29      494.03      9.48 o 
  -7  -3   5      674.42      661.25     10.97 o 
  -6  -3   5      162.36      161.28      3.49 o 
  -5  -3   5     1108.22     1079.54     15.52 o 
  -4  -3   5     1509.23     1519.30     23.63 o 
  -3  -3   5      298.16      308.34      5.20 o 
  -2  -3   5      667.77      644.63     11.57 o 
  -1  -3   5      296.23      381.86      6.33 o 
   0  -3   5     1299.01     1270.30     18.01 o 
   1  -3   5      379.51      451.57      5.80 o 
   2  -3   5        0.92        0.91      0.73 o 
   3  -3   5       18.84       28.81      0.96 o 
   4  -3   5       49.35       51.45      1.52 o 
   5  -3   5     2024.28     2132.80     30.18 o 
   6  -3   5      297.99      288.39      4.81 o 
   7  -3   5      190.14      188.62      3.59 o 
   8  -3   5      292.08      286.57      6.46 o 
   9  -3   5      460.14      464.40      8.48 o 
  10  -3   5      190.85      192.16      4.21 o 
  11  -3   5      231.94      224.02      4.83 o 
 -10  -2   5        0.52       -2.83      3.21 o 
  -9  -2   5       89.15       92.23      4.48 o 
  -8  -2   5       72.37       73.94      2.87 o 
  -7  -2   5      197.39      186.32      3.92 o 
  -6  -2   5      339.54      346.80      6.13 o 
  -5  -2   5     2176.00     2135.98     33.09 o 
  -4  -2   5       53.49       60.72      1.73 o 
  -3  -2   5     1029.38     1014.60     15.96 o 
  -2  -2   5      685.96      681.43     10.81 o 
  -1  -2   5       11.08        3.30      1.08 o 
   0  -2   5     7560.95     7355.48    125.47 o 
   1  -2   5       36.90       43.20      1.06 o 
   2  -2   5        7.21        8.30      0.96 o 
   3  -2   5     1380.08     1289.81     22.54 o 
   4  -2   5     3335.87     3392.25     52.19 o 
   5  -2   5       38.15       56.71      1.72 o 
   6  -2   5     2109.17     2032.58     28.87 o 
   7  -2   5      394.79      395.73      6.29 o 
   8  -2   5     1818.27     1768.22     25.38 o 
   9  -2   5      117.52      116.99      2.96 o 
  10  -2   5      163.62      167.64      3.86 o 
  11  -2   5       56.36       62.94      2.99 o 
 -10  -1   5      229.49      230.94      5.99 o 
  -9  -1   5      420.45      414.72      8.52 o 
  -8  -1   5        0.71        1.69      2.45 o 
  -7  -1   5      120.25      119.36      3.36 o 
  -6  -1   5     1328.12     1330.10     20.89 o 
  -5  -1   5     1981.63     1961.87     30.37 o 
  -4  -1   5       71.53       62.15      1.87 o 
  -3  -1   5        8.22       12.33      0.99 o 
  -2  -1   5     2172.57     2232.17     34.31 o 
  -1  -1   5      215.14      225.69      3.50 o 
   0  -1   5      187.33      193.87      3.07 o 
   1  -1   5       21.37       24.35      0.92 o 
   2  -1   5      164.11      170.22      3.32 o 
   3  -1   5     3538.07     3652.08     62.51 o 
   4  -1   5      362.50      352.35      6.62 o 
   5  -1   5      271.91      294.12      5.75 o 
   6  -1   5     1389.54     1408.63     23.90 o 
   7  -1   5      155.91      159.12      3.35 o 
   8  -1   5       91.06       94.80      2.45 o 
   9  -1   5      228.62      237.16      5.02 o 
  10  -1   5      374.69      347.49      6.04 o 
  11  -1   5      374.19      358.15      6.79 o 
  12  -1   5        0.41       -1.77      3.47 o 
 -10   0   5       61.57       75.83      3.95 o 
  -9   0   5        1.02        2.36      2.70 o 
  -8   0   5       47.71       41.12      2.69 o 
  -7   0   5       26.89       24.98      2.86 o 
  -6   0   5      132.06      123.30      3.17 o 
  -5   0   5     1207.40     1254.80     21.99 o 
  -4   0   5      442.18      414.38      7.70 o 
  -3   0   5      261.41      311.75      5.83 o 
  -2   0   5     3959.79     3868.51     59.22 o 
  -1   0   5       80.73       70.73      1.90 o 
   0   0   5      794.70      800.88     12.54 o 
   1   0   5     1926.21     1668.99     23.47 o 
   2   0   5      295.99      265.32      4.05 o 
   3   0   5     1920.99     1897.93     29.30 o 
   4   0   5      182.45      144.70      2.71 o 
   5   0   5      404.39      365.83      6.11 o 
   6   0   5     1520.17     1522.82     23.73 o 
   7   0   5       11.26       10.40      1.20 o 
   8   0   5       97.43       85.53      2.54 o 
   9   0   5      210.48      191.81      3.93 o 
  10   0   5       78.60       77.91      3.45 o 
  11   0   5        9.25        9.27      2.58 o 
  12   0   5       52.09       55.97      4.18 o 
 -10   1   5      356.30      370.12      9.67 o 
  -9   1   5       16.49       11.50      2.72 o 
  -8   1   5       64.26       70.47      2.92 o 
  -7   1   5      589.46      601.97     12.83 o 
  -6   1   5      383.53      392.52      7.85 o 
  -5   1   5      279.43      270.73      5.39 o 
  -4   1   5      293.19      419.32      7.75 o 
  -3   1   5      997.73     1064.68     16.65 o 
  -2   1   5      291.15      325.01      4.92 o 
  -1   1   5      948.52      902.35     13.38 o 
   0   1   5      198.59      172.77      3.01 o 
   1   1   5     1497.29     1619.43     27.86 o 
   2   1   5     1538.70     1551.35     26.76 o 
   3   1   5      607.60      600.14     10.71 o 
   4   1   5     2645.11     2758.43     54.87 o 
   5   1   5      135.51      132.10      3.00 o 
   6   1   5      489.06      498.79      9.20 o 
   7   1   5      651.60      657.74     12.00 o 
   8   1   5        3.18        3.59      1.56 o 
   9   1   5      239.79      268.41      4.55 o 
  10   1   5       23.94       19.46      2.20 o 
  11   1   5        0.85        6.02      2.97 o 
  12   1   5       38.20       32.97      3.73 o 
 -10   2   5       89.75       86.93      4.26 o 
  -9   2   5       16.31        5.79      3.13 o 
  -8   2   5        4.48        2.49      2.01 o 
  -7   2   5      901.83      995.34     16.06 o 
  -6   2   5      304.11      304.97      5.44 o 
  -5   2   5        0.39        2.45      1.14 o 
  -4   2   5     2607.93     2570.28     36.19 o 
  -3   2   5       71.45       51.30      1.31 o 
  -2   2   5      402.74      502.32      8.03 o 
  -1   2   5     4208.65     4370.56     74.65 o 
   0   2   5     4609.16     4558.16     77.82 o 
   1   2   5       58.85      122.22      2.59 o 
   2   2   5       48.33       22.71      1.15 o 
   3   2   5      854.05      803.66     14.20 o 
   4   2   5      530.14      461.25      8.46 o 
   5   2   5       98.19      109.41      2.63 o 
   6   2   5       73.34       68.67      2.07 o 
   7   2   5      739.72      707.07     12.96 o 
   8   2   5        4.26        3.64      1.67 o 
   9   2   5      191.61      162.83      3.62 o 
  10   2   5       84.08       64.09      2.86 o 
  11   2   5       30.04       43.33      3.40 o 
  12   2   5       40.76       40.84      4.69 o 
 -10   3   5       29.31       22.64      3.44 o 
  -9   3   5      835.78      872.02     16.99 o 
  -8   3   5      287.99      268.50      6.42 o 
  -7   3   5       64.49       58.78      2.85 o 
  -6   3   5      790.98      766.74     14.09 o 
  -5   3   5      221.20      220.24      3.35 o 
  -4   3   5      632.58      564.08      8.38 o 
  -3   3   5      169.49      205.10      4.26 o 
  -2   3   5     1720.74     1845.62     31.91 o 
  -1   3   5      688.92      689.65     12.20 o 
   0   3   5      157.65      148.73      3.08 o 
   1   3   5      118.37      105.99      2.40 o 
   2   3   5        9.73        4.67      0.89 o 
   3   3   5     1966.71     2212.52     38.12 o 
   4   3   5      344.55      297.93      5.63 o 
   5   3   5       21.40       15.33      2.07 o 
   6   3   5       18.66       21.88      1.45 o 
   7   3   5      333.38      329.71      6.41 o 
   8   3   5        0.92        2.10      1.91 o 
   9   3   5      290.30      302.79      7.77 o 
  10   3   5      473.26      465.69     12.32 o 
  11   3   5      204.91      215.73      8.49 o 
  12   3   5       86.30       67.93      5.05 o 
 -10   4   5       18.99       15.65      3.88 o 
  -9   4   5      833.06      888.88     16.76 o 
  -8   4   5      148.48      148.41      4.50 o 
  -7   4   5      159.15      158.31      4.39 o 
  -6   4   5     1603.61     1687.19     26.38 o 
  -5   4   5      286.28      270.77      4.45 o 
  -4   4   5       42.95       46.05      1.68 o 
  -3   4   5     4908.95     4777.25     73.03 o 
  -2   4   5     1940.97     1875.99     32.43 o 
  -1   4   5     2195.26     2152.18     37.09 o 
   0   4   5      530.28      535.38      9.62 o 
   1   4   5     7014.78     7312.60    124.85 o 
   2   4   5     2610.16     2267.94     39.01 o 
   3   4   5     1195.48     1345.60     23.35 o 
   4   4   5        6.27        7.99      0.96 o 
   5   4   5      923.00      896.80     15.89 o 
   6   4   5        4.45        9.84      1.85 o 
   7   4   5       42.33       44.24      1.70 o 
   8   4   5     1007.83     1038.25     21.62 o 
   9   4   5       18.67       14.12      2.80 o 
  10   4   5       49.42       43.17      3.56 o 
  11   4   5        1.78        9.70      5.43 o 
  12   4   5        0.67       -0.45      4.34 o 
 -10   5   5       26.05       23.70      3.87 o 
  -9   5   5        0.01       -1.97      2.92 o 
  -8   5   5      878.32      888.15     16.50 o 
  -7   5   5      614.41      575.91     11.04 o 
  -6   5   5      194.34      203.16      3.71 o 
  -5   5   5      343.38      354.79      6.23 o 
  -4   5   5        3.28        5.78      1.43 o 
  -3   5   5       45.07       52.22      1.75 o 
  -2   5   5      133.34      113.72      2.88 o 
  -1   5   5       15.20        9.71      1.25 o 
   0   5   5      233.15      257.32      4.38 o 
   1   5   5      199.53      206.32      4.99 o 
   2   5   5        1.19       19.92      1.10 o 
   3   5   5       16.82       16.04      1.09 o 
   4   5   5     1561.73     1586.87     27.52 o 
   5   5   5     1789.18     1754.75     30.44 o 
   6   5   5       22.40       31.59      1.98 o 
   7   5   5      937.57      963.81     20.05 o 
   8   5   5     2336.12     2357.14     47.48 o 
   9   5   5     2614.86     2519.67     70.41 o 
  10   5   5      692.07      706.86     17.82 o 
  11   5   5        7.64       11.32      5.20 o 
  12   5   5       25.36       14.93      4.68 o 
  -9   6   5       25.88       21.09      3.49 o 
  -8   6   5      481.27      527.29     10.52 o 
  -7   6   5      350.57      342.10      6.37 o 
  -6   6   5      289.52      303.63      5.14 o 
  -5   6   5      505.11      511.68      7.89 o 
  -4   6   5      451.03      469.40      7.18 o 
  -3   6   5     3068.22     3021.91     42.44 o 
  -2   6   5        1.71       -1.08      1.22 o 
  -1   6   5      955.91      958.24     13.74 o 
   0   6   5     3585.13     3591.73     50.32 o 
   1   6   5      194.19      213.46      3.50 o 
   2   6   5       84.07       78.57      1.97 o 
   3   6   5     5398.01     5327.92     82.00 o 
   4   6   5      123.23      125.18      2.84 o 
   5   6   5      173.48      174.53      3.41 o 
   6   6   5        0.78        0.44      1.29 o 
   7   6   5     1280.25     1271.15     20.14 o 
   8   6   5     1303.50     1307.16     23.53 o 
   9   6   5      222.81      229.78      5.52 o 
  10   6   5       70.55       60.15      3.36 o 
  11   6   5      113.05       84.19      5.35 o 
  -9   7   5        6.05       17.76      4.52 o 
  -8   7   5      271.99      277.08      7.67 o 
  -7   7   5       41.14       32.39      2.65 o 
  -6   7   5       48.60       27.81      2.16 o 
  -5   7   5      213.28      250.86      4.43 o 
  -4   7   5      795.24      713.00     10.63 o 
  -3   7   5     1931.52     1892.53     26.83 o 
  -2   7   5        3.89        4.27      1.29 o 
  -1   7   5       55.80       51.76      1.52 o 
   0   7   5       55.55       64.68      1.67 o 
   1   7   5       11.72       10.65      1.12 o 
   2   7   5      319.33      308.35      4.86 o 
   3   7   5     1671.76     1668.23     25.99 o 
   4   7   5      297.34      294.28      5.29 o 
   5   7   5        2.93        1.58      1.18 o 
   6   7   5      562.34      542.80     12.97 o 
   7   7   5       11.47       14.93      2.32 o 
   8   7   5      540.64      546.90     10.61 o 
   9   7   5       46.06       47.68      3.13 o 
  10   7   5        8.19        3.09      3.80 o 
  11   7   5      321.12      354.72     10.53 o 
  -8   8   5      236.42      283.23      7.93 o 
  -7   8   5       31.44       46.70      3.28 o 
  -6   8   5      218.84      184.86      4.27 o 
  -5   8   5     1066.77     1089.11     17.50 o 
  -4   8   5       78.99       66.35      2.75 o 
  -3   8   5     1973.00     1885.20     26.96 o 
  -2   8   5     1549.78     1523.14     20.24 o 
  -1   8   5      445.94      439.96      6.50 o 
   0   8   5     1371.92     1367.90     18.10 o 
   1   8   5     1684.91     1684.13     23.96 o 
   2   8   5     1713.06     1768.33     25.12 o 
   3   8   5     4339.41     4378.55     67.28 o 
   4   8   5       27.49       30.32      1.73 o 
   5   8   5      279.10      268.28      5.10 o 
   6   8   5      768.75      740.09     13.66 o 
   7   8   5       57.08       53.97      3.25 o 
   8   8   5      253.95      263.99      6.07 o 
   9   8   5       32.07       40.97      3.35 o 
  10   8   5      144.24      122.32      4.39 o 
  11   8   5       10.67       15.40      4.69 o 
  -8   9   5        0.99       -1.63      3.75 o 
  -7   9   5      273.14      260.69      5.65 o 
  -6   9   5       27.11       22.28      2.42 o 
  -5   9   5        0.97        3.89      2.24 o 
  -4   9   5      486.51      515.95      8.88 o 
  -3   9   5       97.50       91.49      2.73 o 
  -2   9   5      391.64      381.29      6.00 o 
  -1   9   5      292.56      275.74      4.65 o 
   0   9   5       95.68       89.62      2.29 o 
   1   9   5      520.02      497.57      7.59 o 
   2   9   5     1110.84     1131.64     16.33 o 
   3   9   5      707.11      688.77     11.22 o 
   4   9   5       93.81       83.83      2.52 o 
   5   9   5       25.21       24.77      1.92 o 
   6   9   5      300.39      304.40      6.48 o 
   7   9   5       48.68       40.57      2.69 o 
   8   9   5       27.55       32.46      3.15 o 
   9   9   5      491.07      483.41     11.58 o 
  10   9   5        0.41        3.40      3.29 o 
  -7  10   5      288.47      280.56      6.01 o 
  -6  10   5        6.29        7.62      2.58 o 
  -5  10   5        0.07        3.40      2.40 o 
  -4  10   5     2171.95     2103.02     32.94 o 
  -3  10   5      699.02      749.26     11.32 o 
  -2  10   5     1230.26     1237.77     17.97 o 
  -1  10   5      530.84      529.76      7.60 o 
   0  10   5        2.93        2.51      1.57 o 
   1  10   5     1939.20     1933.48     27.52 o 
   2  10   5        0.21        0.48      1.53 o 
   3  10   5      102.62       98.86      2.64 o 
   4  10   5      707.02      696.30     12.95 o 
   5  10   5        1.25        2.83      1.89 o 
   6  10   5       26.94       18.73      2.64 o 
   7  10   5      282.17      279.17      9.09 o 
   8  10   5        5.53        8.81      2.86 o 
   9  10   5       16.32       15.97      3.25 o 
  10  10   5        1.11        1.91      3.92 o 
  -6  11   5      128.29      161.08      4.31 o 
  -5  11   5       15.12       10.50      2.42 o 
  -4  11   5        0.11       -0.20      2.09 o 
  -3  11   5      819.82      844.77     12.80 o 
  -2  11   5        2.00        3.01      1.76 o 
  -1  11   5      324.70      303.32      4.91 o 
   0  11   5      422.25      427.68      6.85 o 
   1  11   5       48.44       45.13      1.99 o 
   2  11   5       44.41       36.61      2.18 o 
   3  11   5      894.29      912.02     16.55 o 
   4  11   5     1154.38     1188.37     21.35 o 
   5  11   5       16.92       20.81      2.56 o 
   6  11   5      174.99      157.00      6.64 o 
   7  11   5     1051.47     1039.93     30.59 o 
   8  11   5      455.11      475.05     11.36 o 
   9  11   5       41.43       38.63      4.54 o 
  -5  12   5      643.44      698.73     13.70 o 
  -4  12   5      610.25      629.21     11.26 o 
  -3  12   5      101.61       83.99      3.56 o 
  -2  12   5      328.60      340.35      6.76 o 
  -1  12   5      695.01      673.86     10.45 o 
   0  12   5      140.98      142.46      3.84 o 
   1  12   5       48.87       52.34      2.14 o 
   2  12   5      761.35      761.85     12.59 o 
   3  12   5       14.49       12.48      2.47 o 
   4  12   5      125.91      116.34      3.21 o 
   5  12   5      681.65      668.50     12.74 o 
   6  12   5        6.41        8.21      4.31 o 
   7  12   5        7.29        9.70      3.73 o 
   8  12   5      215.31      201.12      6.72 o 
  -4  13   5       18.78       19.96      3.97 o 
  -3  13   5       91.54      111.59      4.33 o 
  -2  13   5      200.14      221.53      5.35 o 
  -1  13   5       14.83       13.93      2.80 o 
   0  13   5      168.47      161.83      4.27 o 
   1  13   5       71.32       76.84      3.25 o 
   2  13   5       91.65       84.41      3.12 o 
   3  13   5       42.86       54.13      2.88 o 
   4  13   5       10.68        7.20      2.66 o 
   5  13   5      320.44      334.57      7.45 o 
   6  13   5      447.23      419.95     10.95 o 
   7  13   5      523.15      539.06     12.71 o 
  -2  14   5        8.29        5.16      4.37 o 
  -1  14   5        4.64        2.10      3.71 o 
   0  14   5      344.72      359.25      8.37 o 
   1  14   5       54.87       54.98      3.19 o 
   2  14   5       27.51       25.58      4.20 o 
   3  14   5        1.09        3.55      3.95 o 
   4  14   5      177.05      189.20      4.97 o 
   5  14   5        2.26        2.55      4.19 o 
   0 -12   6       40.51       53.54      3.75 o 
   1 -12   6       79.99       77.90      3.98 o 
  -4 -11   6      161.71      178.22      4.31 o 
  -3 -11   6      115.76      133.34      3.67 o 
  -2 -11   6      299.46      311.64      6.27 o 
  -1 -11   6      247.99      250.62      5.66 o 
   0 -11   6       84.42       88.31      3.70 o 
   1 -11   6       26.87       21.09      3.18 o 
   2 -11   6       47.95       46.77      4.81 o 
   3 -11   6      310.53      303.13      6.70 o 
   4 -11   6        2.66        4.63      3.39 o 
  -5 -10   6        1.58        0.92      3.03 o 
  -4 -10   6      519.04      508.00      8.28 o 
  -3 -10   6      160.91      146.84      3.61 o 
  -2 -10   6       40.69       33.12      2.48 o 
  -1 -10   6      466.97      464.96      7.60 o 
   0 -10   6       41.39       42.03      2.32 o 
   1 -10   6      169.09      166.53      4.38 o 
   2 -10   6      581.05      591.47     10.46 o 
   3 -10   6      438.08      430.85      8.29 o 
   4 -10   6       84.75       97.43      4.08 o 
   5 -10   6      220.04      212.28      5.83 o 
   6 -10   6      318.41      306.34      7.43 o 
  -6  -9   6      161.94      187.08      7.96 o 
  -5  -9   6       31.53       37.23      2.77 o 
  -4  -9   6      504.71      501.93      8.03 o 
  -3  -9   6      886.53      912.20     13.58 o 
  -2  -9   6       45.15       36.05      2.13 o 
  -1  -9   6      746.70      744.55     11.32 o 
   0  -9   6      132.12      144.51      3.40 o 
   1  -9   6      744.41      749.75     11.39 o 
   2  -9   6       59.40       60.85      2.32 o 
   3  -9   6        0.49       -0.04      1.98 o 
   4  -9   6      269.87      285.06      4.75 o 
   5  -9   6       48.36       51.62      2.55 o 
   6  -9   6        6.41        7.53      2.39 o 
   7  -9   6     1323.29     1319.42     21.41 o 
  -7  -8   6        0.10       -1.21      4.21 o 
  -6  -8   6      153.08      166.19      4.75 o 
  -5  -8   6       38.72       38.70      2.92 o 
  -4  -8   6       32.79       27.70      2.14 o 
  -3  -8   6      675.33      676.45     10.31 o 
  -2  -8   6        1.53        0.36      1.81 o 
  -1  -8   6        6.08        8.10      1.81 o 
   0  -8   6     2438.22     2390.49     33.95 o 
   1  -8   6      306.51      306.98      6.41 o 
   2  -8   6      146.27      149.00      3.24 o 
   3  -8   6      525.15      540.11      7.82 o 
   4  -8   6       20.31       16.72      2.15 o 
   5  -8   6      259.85      276.13      4.99 o 
   6  -8   6       75.89       73.71      2.96 o 
   7  -8   6      900.75      926.24     15.36 o 
   8  -8   6      470.56      481.49      8.92 o 
  -8  -7   6      246.59      281.21      8.06 o 
  -7  -7   6        0.79       -1.37      3.79 o 
  -6  -7   6      501.12      493.01      9.80 o 
  -5  -7   6      101.89      108.21      3.08 o 
  -4  -7   6     1027.28      980.85     13.38 o 
  -3  -7   6      226.02      189.31      3.40 o 
  -2  -7   6      122.67       95.03      2.29 o 
  -1  -7   6      237.80      257.04      4.50 o 
   0  -7   6      105.50       98.66      2.51 o 
   1  -7   6       76.90       82.53      2.42 o 
   2  -7   6      866.18      826.31     11.36 o 
   3  -7   6       46.83       47.25      1.97 o 
   4  -7   6      197.77      192.37      3.47 o 
   5  -7   6      569.77      581.23      9.01 o 
   6  -7   6       31.92       35.90      2.14 o 
   7  -7   6       92.27       90.23      3.12 o 
   8  -7   6      434.25      468.24      8.60 o 
   9  -7   6        4.29        2.05      2.99 o 
  -8  -6   6      504.37      505.87     12.05 o 
  -7  -6   6        2.25        2.67      3.17 o 
  -6  -6   6       68.48       68.19      3.38 o 
  -5  -6   6      864.65      867.03     14.03 o 
  -4  -6   6      245.61      239.43      4.69 o 
  -3  -6   6        1.80        0.88      1.53 o 
  -2  -6   6      498.06      522.92      7.42 o 
  -1  -6   6      144.88      134.93      2.61 o 
   0  -6   6     1706.12     1788.30     23.55 o 
   1  -6   6     3689.52     3659.16     44.65 o 
   2  -6   6     1130.17     1113.47     14.91 o 
   3  -6   6     2379.65     2433.87     31.94 o 
   4  -6   6       84.36       87.87      2.23 o 
   5  -6   6       31.31       29.35      1.83 o 
   6  -6   6     1751.81     1735.49     27.34 o 
   7  -6   6      121.92      120.97      3.38 o 
   8  -6   6       41.93       46.15      2.76 o 
   9  -6   6      122.93      118.77      3.84 o 
  -9  -5   6      146.65      140.24      5.96 o 
  -8  -5   6       16.23       13.34      4.13 o 
  -7  -5   6       33.93       39.27      4.79 o 
  -6  -5   6      659.06      663.09     14.41 o 
  -5  -5   6      352.11      347.26      7.03 o 
  -4  -5   6       25.48       22.10      2.02 o 
  -3  -5   6      114.44      107.46      3.03 o 
  -2  -5   6       20.13       13.80      1.40 o 
  -1  -5   6      624.32      665.72      9.85 o 
   0  -5   6     1379.96     1349.88     17.84 o 
   1  -5   6        8.41       11.60      1.20 o 
   2  -5   6       97.31       96.47      1.90 o 
   3  -5   6      211.52      205.99      3.18 o 
   4  -5   6       87.57       85.89      1.91 o 
   5  -5   6       29.82       23.97      1.35 o 
   6  -5   6       34.69       36.35      1.97 o 
   7  -5   6      116.61      109.46      3.13 o 
   8  -5   6        3.51        3.65      2.28 o 
   9  -5   6      496.99      500.81      9.06 o 
  10  -5   6      147.76      160.05      4.54 o 
  -9  -4   6       38.71       44.90      4.37 o 
  -8  -4   6        1.15        2.55      3.20 o 
  -7  -4   6        2.12        1.78      2.18 o 
  -6  -4   6        9.72        7.31      2.19 o 
  -5  -4   6      164.86      157.81      3.11 o 
  -4  -4   6     1311.52     1328.44     23.31 o 
  -3  -4   6        9.23        4.56      1.71 o 
  -2  -4   6     1249.35     1237.23     21.75 o 
  -1  -4   6      129.47      130.97      2.83 o 
   0  -4   6      223.24      214.28      3.30 o 
   1  -4   6     4149.31     4209.38     51.24 o 
   2  -4   6      440.14      455.06      5.95 o 
   3  -4   6        8.80        8.66      1.06 o 
   4  -4   6     2286.11     2373.07     31.11 o 
   5  -4   6        0.63        2.38      1.38 o 
   6  -4   6       66.39       69.16      2.10 o 
   7  -4   6      346.46      324.43      5.55 o 
   8  -4   6       29.10       28.24      2.23 o 
   9  -4   6       11.96       15.57      2.35 o 
  10  -4   6       68.09       74.23      3.78 o 
 -10  -3   6        9.55        8.04      3.64 o 
  -9  -3   6      493.48      487.73      9.91 o 
  -8  -3   6        1.15        0.49      0.66 o 
  -7  -3   6      697.32      732.24     13.15 o 
  -6  -3   6     2975.11     3074.24     47.52 o 
  -5  -3   6     1466.63     1459.42     20.88 o 
  -4  -3   6      659.50      651.98      9.63 o 
  -3  -3   6      844.35      833.41     14.86 o 
  -2  -3   6      306.55      310.01      6.07 o 
  -1  -3   6     1228.84     1263.38     18.03 o 
   0  -3   6       99.69       94.83      3.03 o 
   1  -3   6       38.54       25.58      1.06 o 
   2  -3   6       75.52       82.40      1.60 o 
   3  -3   6        0.70        0.91      0.97 o 
   4  -3   6     1062.73     1053.03     15.21 o 
   5  -3   6     1519.09     1528.27     21.86 o 
   6  -3   6       15.98       17.10      1.52 o 
   7  -3   6      452.72      444.67      7.12 o 
   8  -3   6      164.43      178.19      3.71 o 
   9  -3   6      290.15      265.35      5.00 o 
  10  -3   6      546.74      502.24      8.52 o 
  11  -3   6      442.29      466.86      7.98 o 
 -10  -2   6       24.18       33.82      3.59 o 
  -9  -2   6      421.70      420.87      8.78 o 
  -8  -2   6       70.05       60.71      3.26 o 
  -7  -2   6      756.26      740.26     12.19 o 
  -6  -2   6      333.23      336.67      6.05 o 
  -5  -2   6      683.77      696.39     11.31 o 
  -4  -2   6     4758.98     4725.97     72.50 o 
  -3  -2   6       12.63       13.69      1.37 o 
  -2  -2   6       77.92       69.13      2.17 o 
  -1  -2   6     5265.17     5400.17     82.48 o 
   0  -2   6        1.97        3.68      0.91 o 
   1  -2   6      287.91      271.77      4.24 o 
   2  -2   6     4175.71     4073.68     69.89 o 
   3  -2   6      288.86      267.92      5.33 o 
   4  -2   6     1368.81     1441.57     25.20 o 
   5  -2   6     1949.56     1896.12     29.50 o 
   6  -2   6      927.80      902.14     13.23 o 
   7  -2   6     2264.75     2277.52     32.36 o 
   8  -2   6        7.24        5.47      1.79 o 
   9  -2   6       92.55      104.48      2.93 o 
  10  -2   6      597.48      574.85     11.41 o 
  11  -2   6       30.24       25.74      2.73 o 
 -10  -1   6      229.44      232.69      6.12 o 
  -9  -1   6       24.27       31.57      2.84 o 
  -8  -1   6      892.90      881.08     16.14 o 
  -7  -1   6      268.70      257.66      5.58 o 
  -6  -1   6     1265.73     1283.74     22.63 o 
  -5  -1   6      187.72      183.67      4.13 o 
  -4  -1   6      685.44      664.70     10.72 o 
  -3  -1   6     1738.75     1727.40     26.81 o 
  -2  -1   6     1030.67     1133.17     16.13 o 
  -1  -1   6      891.83      879.06     13.85 o 
   0  -1   6     2587.45     2637.15     40.47 o 
   1  -1   6      887.66     1010.07     15.81 o 
   2  -1   6     5599.23     5856.02    100.37 o 
   3  -1   6      420.44      439.15      8.14 o 
   4  -1   6      632.89      678.19     12.22 o 
   5  -1   6     3540.52     3653.30     62.73 o 
   6  -1   6      196.15      196.97      3.86 o 
   7  -1   6      818.26      817.15     13.27 o 
   8  -1   6      508.43      480.42      7.58 o 
   9  -1   6        4.75        7.39      2.03 o 
  10  -1   6     1629.14     1567.74     22.85 o 
  11  -1   6       11.95       12.37      2.44 o 
 -10   0   6       52.54       43.99      4.94 o 
  -9   0   6      435.49      436.86      8.96 o 
  -8   0   6      217.22      232.39      5.42 o 
  -7   0   6        0.66        1.00      2.12 o 
  -6   0   6      434.18      440.37      8.42 o 
  -5   0   6      887.85      865.76     15.48 o 
  -4   0   6       33.54       35.49      1.62 o 
  -3   0   6     1737.03     1685.37     26.19 o 
  -2   0   6     1427.58     1560.16     24.14 o 
  -1   0   6      107.20      137.57      2.56 o 
   0   0   6      871.97      762.14     12.03 o 
   1   0   6      301.22      282.67      4.39 o 
   2   0   6     1831.29     1657.11     25.62 o 
   3   0   6     1730.02     1712.32     26.46 o 
   4   0   6     2166.43     2209.40     34.22 o 
   5   0   6     2183.47     2198.73     34.08 o 
   6   0   6       84.24       87.75      7.96 o 
   7   0   6      278.08      270.56      4.95 o 
   8   0   6      983.80     1002.41     16.11 o 
   9   0   6      180.35      171.23      4.57 o 
  10   0   6      108.13      120.07      3.24 o 
  11   0   6      131.26      117.93      3.86 o 
  12   0   6       43.70       39.34      4.14 o 
 -10   1   6        3.91        0.94      3.83 o 
  -9   1   6      132.97      125.88      5.28 o 
  -8   1   6     1231.20     1214.27     21.68 o 
  -7   1   6        0.12        0.55      2.27 o 
  -6   1   6       24.30       21.99      1.90 o 
  -5   1   6      627.56      606.84      9.96 o 
  -4   1   6        0.25        1.77      1.23 o 
  -3   1   6      233.93      308.92      5.32 o 
  -2   1   6     1030.95     1053.40     15.03 o 
  -1   1   6      677.82      686.87      9.91 o 
   0   1   6      218.89      267.20      4.54 o 
   1   1   6      228.16      258.18      4.94 o 
   2   1   6      376.60      418.41      7.68 o 
   3   1   6     1199.15     1160.75     20.22 o 
   4   1   6      264.01      266.68      5.17 o 
   5   1   6     1534.77     1573.35     27.39 o 
   6   1   6      191.41      176.46      3.90 o 
   7   1   6      236.09      244.45      5.17 o 
   8   1   6      768.45      771.34     12.51 o 
   9   1   6        8.82        9.21      1.58 o 
  10   1   6       10.40       11.18      2.15 o 
  11   1   6      400.51      414.17      9.67 o 
  12   1   6        3.14        8.25      3.83 o 
 -10   2   6        3.87        5.53      3.93 o 
  -9   2   6       16.87       19.54      3.38 o 
  -8   2   6      459.28      482.30      9.70 o 
  -7   2   6       65.88       70.87      3.07 o 
  -6   2   6        8.31        6.71      1.63 o 
  -5   2   6     1426.57     1428.50     20.39 o 
  -4   2   6      212.99      210.23      3.90 o 
  -3   2   6      451.72      489.26      7.28 o 
  -2   2   6      473.89      392.80      5.92 o 
  -1   2   6      936.48      831.61     14.62 o 
   0   2   6      659.49      569.41     10.20 o 
   1   2   6      245.04      248.73      4.82 o 
   2   2   6       85.10      140.02      3.02 o 
   3   2   6     2880.90     2889.23     49.55 o 
   4   2   6      511.29      525.44      9.59 o 
   5   2   6        6.51       10.95      1.75 o 
   6   2   6     1230.39     1244.68     21.87 o 
   7   2   6       28.07       33.19      1.96 o 
   8   2   6      240.86      230.76      5.02 o 
   9   2   6      181.66      160.87      3.99 o 
  10   2   6        4.21        2.74      3.24 o 
  11   2   6       41.12       35.00      3.95 o 
  12   2   6       28.84       30.46      3.91 o 
 -10   3   6      169.61      178.11      5.65 o 
  -9   3   6      208.52      223.47      6.33 o 
  -8   3   6       94.73       87.34      3.66 o 
  -7   3   6      488.09      532.52     10.32 o 
  -6   3   6      369.81      366.41      7.44 o 
  -5   3   6      616.28      626.62     10.23 o 
  -4   3   6      108.91       91.63      2.07 o 
  -3   3   6       47.88       57.45      1.79 o 
  -2   3   6       96.61       80.31      2.25 o 
  -1   3   6        1.94        3.42      1.16 o 
   0   3   6      644.56      676.46     12.02 o 
   1   3   6      482.36      529.72      8.49 o 
   2   3   6      393.77      443.67      8.13 o 
   3   3   6     1824.75     1779.31     30.84 o 
   4   3   6        0.14        1.88      1.21 o 
   5   3   6      226.67      254.45      5.20 o 
   6   3   6      597.61      618.82     11.29 o 
   7   3   6      768.56      769.28     13.90 o 
   8   3   6      374.19      353.26     14.98 o 
   9   3   6      835.41      875.57     18.68 o 
  10   3   6      571.32      533.32     10.50 o 
  11   3   6       90.74       93.45      4.55 o 
  12   3   6      218.48      212.32      6.93 o 
  -9   4   6      107.33      112.22      4.68 o 
  -8   4   6       28.26       18.54      3.17 o 
  -7   4   6      241.46      268.97      6.17 o 
  -6   4   6      402.32      387.00      6.79 o 
  -5   4   6       90.43       64.15      2.32 o 
  -4   4   6     1685.20     1651.97     23.51 o 
  -3   4   6     4289.30     4333.69     66.34 o 
  -2   4   6     2913.06     2797.22     48.20 o 
  -1   4   6      172.16      217.00      4.43 o 
   0   4   6     5430.00     5911.35    101.03 o 
   1   4   6     7107.25     7118.87    121.43 o 
   2   4   6        0.29        0.50      1.04 o 
   3   4   6       79.37       93.02      2.32 o 
   4   4   6     3743.33     3626.55     62.41 o 
   5   4   6       32.75       35.16      3.77 o 
   6   4   6      298.27      283.65      7.76 o 
   7   4   6      986.22      992.16     17.69 o 
   8   4   6      132.60      119.42      4.65 o 
   9   4   6      266.24      250.30      6.75 o 
  10   4   6       80.30       70.94      3.86 o 
  11   4   6       10.72       11.42      3.67 o 
  12   4   6        4.50       12.26      5.35 o 
  -9   5   6      150.91      136.91      4.85 o 
  -8   5   6      125.15      127.82      4.51 o 
  -7   5   6      136.37      133.06      4.11 o 
  -6   5   6      217.60      207.11      3.87 o 
  -5   5   6      383.47      341.24      5.57 o 
  -4   5   6       54.88       44.10      1.81 o 
  -3   5   6      147.73      124.46      2.84 o 
  -2   5   6       73.44       83.83      2.23 o 
  -1   5   6      297.03      301.90      5.85 o 
   0   5   6      245.53      245.45      4.27 o 
   1   5   6      101.17       93.32      2.51 o 
   2   5   6      495.52      541.95      9.79 o 
   3   5   6       81.67       92.25      2.33 o 
   4   5   6     2248.06     2213.04     38.15 o 
   5   5   6      192.51      172.28      3.79 o 
   6   5   6      482.08      508.48     13.14 o 
   7   5   6     1155.67     1159.41     21.17 o 
   8   5   6     3759.48     3781.61     80.17 o 
   9   5   6      470.28      519.07     11.83 o 
  10   5   6      270.76      281.36      7.60 o 
  11   5   6      473.50      463.49     14.14 o 
  -9   6   6      237.80      257.92      6.71 o 
  -8   6   6      127.86      117.24      4.98 o 
  -7   6   6      577.55      605.71     11.70 o 
  -6   6   6     1153.70     1087.98     15.88 o 
  -5   6   6     1677.15     1703.68     26.67 o 
  -4   6   6     2764.11     2784.79     43.03 o 
  -3   6   6       71.08       71.80      2.17 o 
  -2   6   6      826.31      836.73     13.35 o 
  -1   6   6     3309.88     3305.46     50.78 o 
   0   6   6      346.53      330.83      5.14 o 
   1   6   6      781.37      793.02     12.67 o 
   2   6   6     4967.63     4908.25     75.39 o 
   3   6   6      379.36      407.07      7.57 o 
   4   6   6     2174.10     2058.72     35.72 o 
   5   6   6     1737.94     1728.31     30.10 o 
   6   6   6     1589.90     1560.99     31.47 o 
   7   6   6      688.92      686.55     21.44 o 
   8   6   6     1097.31     1108.68     22.94 o 
   9   6   6      410.62      387.24     10.85 o 
  10   6   6       93.93       84.26      5.46 o 
  11   6   6       32.65       23.96      4.91 o 
  -8   7   6       18.75       18.87      3.96 o 
  -7   7   6        4.11        0.46      2.69 o 
  -6   7   6      626.13      620.70     10.77 o 
  -5   7   6      292.78      271.64      5.27 o 
  -4   7   6        0.85        0.73      1.72 o 
  -3   7   6      504.85      487.23      8.99 o 
  -2   7   6        9.18       13.89      1.46 o 
  -1   7   6      235.94      232.57      3.85 o 
   0   7   6        9.41       11.44      1.20 o 
   1   7   6      435.50      454.24      6.89 o 
   2   7   6     1858.23     1809.84     23.79 o 
   3   7   6     1574.14     1564.75     22.40 o 
   4   7   6        6.49        4.57      1.09 o 
   5   7   6     2170.29     2126.65     30.26 o 
   6   7   6       65.12       63.66      2.79 o 
   7   7   6      586.80      571.29     10.92 o 
   8   7   6       89.68       92.53      4.75 o 
   9   7   6      665.26      651.56     12.60 o 
  10   7   6     1258.79     1226.40     22.74 o 
  11   7   6      634.13      558.90     13.83 o 
  -8   8   6       96.51      116.22      5.45 o 
  -7   8   6       57.79       57.36      4.22 o 
  -6   8   6      677.23      681.78     12.89 o 
  -5   8   6       26.64       26.31      2.70 o 
  -4   8   6        1.10        0.54      1.99 o 
  -3   8   6     1800.97     1770.47     29.89 o 
  -2   8   6      318.90      321.17      5.79 o 
  -1   8   6      637.42      610.09      9.09 o 
   0   8   6        5.21        3.67      1.63 o 
   1   8   6      798.43      810.74     11.89 o 
   2   8   6     1887.49     1860.58     26.42 o 
   3   8   6      319.16      319.40      5.64 o 
   4   8   6        0.56       -0.60      1.59 o 
   5   8   6      220.41      223.03      4.46 o 
   6   8   6        0.49        4.32      1.91 o 
   7   8   6        5.41        3.47      2.41 o 
   8   8   6       47.66       54.91      3.17 o 
   9   8   6        2.42        5.73      3.10 o 
  10   8   6      421.44      418.21      9.06 o 
  11   8   6        1.06       -4.38      3.79 o 
  -7   9   6        1.62       -2.01      3.72 o 
  -6   9   6       22.79       24.69      3.27 o 
  -5   9   6       89.72       85.71      5.66 o 
  -4   9   6      371.63      347.27      7.19 o 
  -3   9   6        0.21       -0.56      2.17 o 
  -2   9   6      294.64      296.08      9.46 o 
  -1   9   6     2857.25     2819.01     43.64 o 
   0   9   6      766.68      744.00     11.04 o 
   1   9   6       64.61       70.37      2.07 o 
   2   9   6      290.62      263.57      4.48 o 
   3   9   6     1201.29     1149.74     20.19 o 
   4   9   6      477.55      483.31      8.26 o 
   5   9   6      805.50      789.10     12.97 o 
   6   9   6       46.67       45.99      2.42 o 
   7   9   6      633.11      636.86     12.13 o 
   8   9   6      767.58      757.67     15.58 o 
   9   9   6      113.24      110.40      4.13 o 
  10   9   6        1.10        1.75      3.65 o 
  -7  10   6        6.29       -0.12      3.85 o 
  -6  10   6        0.05       -0.44      3.18 o 
  -5  10   6      353.67      339.47      7.18 o 
  -4  10   6      642.16      652.39     11.11 o 
  -3  10   6      819.79      776.39     12.97 o 
  -2  10   6      575.06      551.07      9.39 o 
  -1  10   6       56.47       52.24      2.40 o 
   0  10   6      168.45      171.44      3.70 o 
   1  10   6        1.81        0.63      1.82 o 
   2  10   6       61.00       57.18      2.25 o 
   3  10   6     1023.32     1091.31     19.52 o 
   4  10   6      627.33      589.45      9.93 o 
   5  10   6      475.99      481.98      8.39 o 
   6  10   6       38.76       40.14      2.49 o 
   7  10   6        0.22       -0.50      2.62 o 
   8  10   6       26.16       26.87      3.32 o 
   9  10   6       11.61       13.84      3.50 o 
  -6  11   6        5.02        3.50      3.27 o 
  -5  11   6       18.79       15.50      2.74 o 
  -4  11   6      211.60      213.02      4.90 o 
  -3  11   6        0.47       -0.06      2.27 o 
  -2  11   6      147.36      144.40      3.62 o 
  -1  11   6      460.63      457.43      9.05 o 
   0  11   6      134.79      140.38      3.39 o 
   1  11   6      243.83      240.92      4.84 o 
   2  11   6      752.61      737.04     12.22 o 
   3  11   6      434.97      443.35      8.77 o 
   4  11   6       46.03       46.99      2.45 o 
   5  11   6        2.45        3.09      2.55 o 
   6  11   6      832.31      867.19     16.45 o 
   7  11   6       36.80       44.86      3.78 o 
   8  11   6        1.40       -2.95      3.67 o 
   9  11   6       83.02       68.23      7.78 o 
  -5  12   6       80.00       73.45      3.58 o 
  -4  12   6      427.38      439.34      8.24 o 
  -3  12   6      388.29      418.88      7.80 o 
  -2  12   6      590.50      587.47     10.18 o 
  -1  12   6        2.99        2.62      1.99 o 
   0  12   6      266.13      262.37      5.25 o 
   1  12   6      537.21      550.00      9.46 o 
   2  12   6       72.18       74.02      3.50 o 
   3  12   6       28.84       31.16      2.81 o 
   4  12   6      120.24      145.37      5.72 o 
   5  12   6        9.97       13.74      2.92 o 
   6  12   6        0.48        1.47      3.36 o 
   7  12   6      536.24      505.55     11.83 o 
   8  12   6        4.13        2.27      4.02 o 
  -3  13   6      198.49      210.55      6.40 o 
  -2  13   6       48.53       47.51      4.09 o 
  -1  13   6        1.11        3.34      3.69 o 
   0  13   6      341.98      361.73      9.46 o 
   1  13   6      942.41      919.80     15.60 o 
   2  13   6      256.73      266.89      5.99 o 
   3  13   6      148.06      149.36      4.27 o 
   4  13   6      579.33      594.05     11.74 o 
   5  13   6      545.09      568.94     11.28 o 
   6  13   6       54.36       57.42      4.32 o 
  -1  14   6      353.89      365.72      9.98 o 
   0  14   6        1.35       -1.56      4.56 o 
   1  14   6       18.55       18.67      3.60 o 
   2  14   6      205.34      216.71      6.70 o 
   3  14   6       15.72       18.95      3.06 o 
   4  14   6       12.21       12.52      4.35 o 
   5  14   6      186.41      207.58      8.94 o 
  -2 -11   7      231.56      230.74      4.87 o 
  -1 -11   7       11.50       10.61      2.59 o 
   0 -11   7      124.37      110.98      4.36 o 
   1 -11   7       70.25       68.43      3.90 o 
   2 -11   7      446.29      466.50      9.03 o 
  -4 -10   7        2.71        3.06      2.85 o 
  -3 -10   7       22.75       23.44      2.76 o 
  -2 -10   7       93.40       82.34      2.98 o 
  -1 -10   7      193.12      199.40      4.33 o 
   0 -10   7       34.69       25.61      3.34 o 
   1 -10   7      245.57      227.74      4.64 o 
   2 -10   7        9.15        5.36      3.63 o 
   3 -10   7        1.19        4.19      3.50 o 
   4 -10   7      144.59      159.98      5.55 o 
   5 -10   7       15.14       14.53      4.52 o 
  -5  -9   7      221.76      223.11      5.87 o 
  -4  -9   7     1435.84     1434.32     22.92 o 
  -3  -9   7       28.14       25.80      2.67 o 
  -2  -9   7        0.76        4.43      2.28 o 
  -1  -9   7      693.90      689.56     10.70 o 
   0  -9   7      332.75      348.30      6.03 o 
   1  -9   7      239.66      224.88      4.46 o 
   2  -9   7        7.73        7.70      2.14 o 
   3  -9   7      272.79      254.60      5.37 o 
   4  -9   7       70.26       75.51      3.54 o 
   5  -9   7       13.01       11.64      2.74 o 
   6  -9   7      219.10      204.43      4.86 o 
  -6  -8   7      165.23      164.69      5.01 o 
  -5  -8   7       85.27       71.99      3.62 o 
  -4  -8   7      778.33      723.73     12.11 o 
  -3  -8   7       60.83       43.50      2.74 o 
  -2  -8   7       26.52       26.53      2.42 o 
  -1  -8   7      662.34      639.54     10.81 o 
   0  -8   7      702.22      655.63     11.07 o 
   1  -8   7       62.24       53.37      2.53 o 
   2  -8   7     1611.78     1641.88     25.98 o 
   3  -8   7      681.22      688.21     11.60 o 
   4  -8   7      240.14      264.10      4.53 o 
   5  -8   7      275.94      286.93      6.72 o 
   6  -8   7      244.98      242.00      5.21 o 
   7  -8   7     1060.20     1057.80     17.46 o 
  -7  -7   7      238.01      238.37      7.46 o 
  -6  -7   7      536.19      562.95     11.00 o 
  -5  -7   7      176.71      168.25      4.85 o 
  -4  -7   7       63.16       50.51      2.50 o 
  -3  -7   7      339.06      332.04      5.67 o 
  -2  -7   7      527.42      493.70      8.56 o 
  -1  -7   7      329.02      302.90      5.74 o 
   0  -7   7       19.41       19.03      2.10 o 
   1  -7   7     1871.20     1859.83     29.27 o 
   2  -7   7      140.49      158.46      3.77 o 
   3  -7   7       36.81       32.60      1.87 o 
   4  -7   7      442.24      427.15      6.47 o 
   5  -7   7       62.43       60.81      2.42 o 
   6  -7   7       17.44       18.89      2.46 o 
   7  -7   7      789.04      829.33     13.95 o 
   8  -7   7      213.59      203.16      5.00 o 
  -8  -6   7        1.75        0.37      4.51 o 
  -7  -6   7        0.52        3.83      3.00 o 
  -6  -6   7      591.74      587.26     11.34 o 
  -5  -6   7       11.07       11.75      2.45 o 
  -4  -6   7      135.42      131.60      3.03 o 
  -3  -6   7      850.42      843.94     12.51 o 
  -2  -6   7       47.98       42.82      2.10 o 
  -1  -6   7      334.39      313.49      5.26 o 
   0  -6   7       26.43       33.03      1.81 o 
   1  -6   7     1208.60     1234.85     17.87 o 
   2  -6   7        5.88        3.51      1.43 o 
   3  -6   7      645.66      667.62      9.33 o 
   4  -6   7      854.28      844.88     11.65 o 
   5  -6   7      989.50     1001.95     14.82 o 
   6  -6   7       56.91       51.50      2.63 o 
   7  -6   7       78.80       75.97      2.97 o 
   8  -6   7      200.91      205.95      4.85 o 
   9  -6   7       57.22       61.30      5.33 o 
  -8  -5   7      243.19      247.49      7.63 o 
  -7  -5   7      528.69      511.39     11.84 o 
  -6  -5   7      100.56      108.52      4.74 o 
  -5  -5   7      441.07      451.46      8.79 o 
  -4  -5   7      918.81      944.42     15.26 o 
  -3  -5   7      108.49      121.26      2.89 o 
  -2  -5   7        0.43       -0.11      1.57 o 
  -1  -5   7       17.22       18.32      1.30 o 
   0  -5   7      486.42      534.88      7.57 o 
   1  -5   7      519.76      527.99      7.52 o 
   2  -5   7        2.75        3.97      1.23 o 
   3  -5   7      304.75      292.51      4.24 o 
   4  -5   7       60.72       54.94      1.88 o 
   5  -5   7      703.58      708.18     10.69 o 
   6  -5   7      102.69       98.77      3.25 o 
   7  -5   7      183.94      184.15      4.27 o 
   8  -5   7        4.85        7.78      2.41 o 
   9  -5   7      123.81      126.28      4.00 o 
  10  -5   7        4.55        7.03      3.05 o 
  -9  -4   7       37.34       38.84      4.23 o 
  -8  -4   7       24.32       27.22      4.03 o 
  -7  -4   7       46.00       43.56      4.91 o 
  -6  -4   7      502.99      511.27     10.00 o 
  -5  -4   7       89.07       88.52      2.69 o 
  -4  -4   7       31.73       32.97      2.10 o 
  -3  -4   7       96.37      105.62      2.93 o 
  -2  -4   7      233.24      236.72      4.18 o 
  -1  -4   7        2.25        3.96      1.39 o 
   0  -4   7     1804.95     1837.13     24.15 o 
   1  -4   7     1073.35     1065.89     14.33 o 
   2  -4   7       26.17       33.69      1.37 o 
   3  -4   7      377.85      371.02      5.11 o 
   4  -4   7      138.81      154.88      3.06 o 
   5  -4   7        1.57        1.18      1.56 o 
   6  -4   7      172.94      157.34      3.34 o 
   7  -4   7       35.21       36.18      2.12 o 
   8  -4   7      894.31      880.02     13.29 o 
   9  -4   7       36.44       34.98      2.93 o 
  10  -4   7        1.42        2.35      2.84 o 
  -9  -3   7      508.42      524.61     12.48 o 
  -8  -3   7      201.65      182.40      6.09 o 
  -7  -3   7        7.70        4.64      2.93 o 
  -6  -3   7      898.35      866.35     15.95 o 
  -5  -3   7       14.54       15.49      1.53 o 
  -4  -3   7      224.54      227.35      4.37 o 
  -3  -3   7      108.05      101.68      2.98 o 
  -2  -3   7      399.61      418.16     10.08 o 
  -1  -3   7        1.51        2.28      1.33 o 
   0  -3   7      338.00      356.08      5.58 o 
   1  -3   7       74.98       58.10      1.72 o 
   2  -3   7      993.93      939.22     12.61 o 
   3  -3   7      163.46      160.01      2.80 o 
   4  -3   7      122.27      121.85      2.56 o 
   5  -3   7      360.04      334.33      5.48 o 
   6  -3   7       19.30       21.31      1.70 o 
   7  -3   7       11.61       10.22      1.85 o 
   8  -3   7       17.75       15.45      2.07 o 
   9  -3   7      145.59      144.11      3.60 o 
  10  -3   7      260.92      248.27      5.03 o 
  -9  -2   7       67.97       65.01      3.45 o 
  -8  -2   7       11.02       13.12      2.77 o 
  -7  -2   7        9.01        8.76      2.46 o 
  -6  -2   7       87.03       74.14      2.81 o 
  -5  -2   7       85.40       85.06      3.14 o 
  -4  -2   7     2525.05     2490.60     38.63 o 
  -3  -2   7      632.52      598.30      9.74 o 
  -2  -2   7     3679.08     3750.17     57.67 o 
  -1  -2   7       33.33       31.81      1.53 o 
   0  -2   7       36.48       61.91      1.71 o 
   1  -2   7     2197.70     2048.28     31.70 o 
   2  -2   7        2.46        3.44      0.96 o 
   3  -2   7     1123.65     1113.11     19.72 o 
   4  -2   7     1870.79     1821.40     28.39 o 
   5  -2   7      354.77      369.53      6.48 o 
   6  -2   7     1052.18     1036.21     15.21 o 
   7  -2   7      727.12      724.62     10.98 o 
   8  -2   7      306.68      319.04      5.56 o 
   9  -2   7      314.29      306.55      5.60 o 
  10  -2   7       41.02       43.45      2.65 o 
  11  -2   7      449.85      426.91      7.45 o 
  -9  -1   7      460.69      478.82      9.87 o 
  -8  -1   7      498.91      494.14      9.85 o 
  -7  -1   7      514.56      524.24     10.06 o 
  -6  -1   7       60.97       53.92      2.46 o 
  -5  -1   7      318.67      325.43      6.49 o 
  -4  -1   7      167.95      143.45      3.06 o 
  -3  -1   7      171.69      192.96      3.64 o 
  -2  -1   7     3313.02     3399.35     52.38 o 
  -1  -1   7     4098.66     4241.63     72.75 o 
   0  -1   7      391.74      380.74      6.36 o 
   1  -1   7      119.81      161.34      3.09 o 
   2  -1   7       17.29       26.40      1.40 o 
   3  -1   7        4.40        0.70      1.52 o 
   4  -1   7     1605.89     1720.10     30.00 o 
   5  -1   7      408.94      405.41      7.85 o 
   6  -1   7      270.76      245.99      5.29 o 
   7  -1   7      182.13      179.62      5.98 o 
   8  -1   7      220.82      223.77      4.21 o 
   9  -1   7      944.97      961.67     14.38 o 
  10  -1   7      199.14      195.65      4.22 o 
  11  -1   7        1.16        0.44      2.55 o 
  -9   0   7      275.75      297.88      7.06 o 
  -8   0   7       28.64       26.56      2.91 o 
  -7   0   7      445.50      466.64      9.09 o 
  -6   0   7      849.23      844.54     13.78 o 
  -5   0   7      338.25      317.87      5.71 o 
  -4   0   7      446.86      435.71      7.33 o 
  -3   0   7      510.54      492.01      8.12 o 
  -2   0   7      322.76      321.88      5.55 o 
  -1   0   7     1436.26     1463.43     22.67 o 
   0   0   7      348.08      366.88      5.64 o 
   1   0   7      317.62      317.14      5.41 o 
   2   0   7      668.99      558.27      9.07 o 
   3   0   7     1303.82     1326.84     20.71 o 
   4   0   7     1252.38     1227.01     21.58 o 
   5   0   7      790.94      768.65     12.44 o 
   6   0   7      767.79      731.79     11.83 o 
   7   0   7      688.98      671.53     11.04 o 
   8   0   7      252.30      254.25      5.97 o 
   9   0   7       50.39       58.24      2.51 o 
  10   0   7      384.78      364.54      6.37 o 
  11   0   7      109.65      113.70      3.90 o 
  -9   1   7      635.67      701.09     13.64 o 
  -8   1   7        5.90        9.58      3.12 o 
  -7   1   7      370.25      341.42      6.84 o 
  -6   1   7     2217.35     2225.34     34.74 o 
  -5   1   7      186.69      194.50      3.92 o 
  -4   1   7      124.63      111.33      2.60 o 
  -3   1   7      175.20      160.11      3.19 o 
  -2   1   7      511.69      548.01      8.13 o 
  -1   1   7        5.57        2.30      1.05 o 
   0   1   7      301.83      326.51      6.21 o 
   1   1   7      297.76      301.15      5.40 o 
   2   1   7      652.09      666.56     10.65 o 
   3   1   7        6.40       12.45      1.32 o 
   4   1   7     2288.89     2437.45     42.16 o 
   5   1   7       33.65       29.88      1.82 o 
   6   1   7      124.25      120.28      3.12 o 
   7   1   7      388.37      401.93      6.93 o 
   8   1   7      392.68      365.82      6.58 o 
   9   1   7       70.52       67.49      2.26 o 
  10   1   7     1081.19     1028.15     18.88 o 
  11   1   7       39.26       46.16      3.24 o 
  -9   2   7      234.33      253.96      6.46 o 
  -8   2   7        1.18       -1.51      2.93 o 
  -7   2   7      122.76      103.86      3.69 o 
  -6   2   7       93.11      109.78      3.61 o 
  -5   2   7      192.69      180.58      3.66 o 
  -4   2   7        0.74        0.67      1.31 o 
  -3   2   7     1875.51     1886.04     26.73 o 
  -2   2   7      207.16      193.55      4.19 o 
  -1   2   7      420.10      426.17      7.10 o 
   0   2   7      219.38      192.67      3.98 o 
   1   2   7     2047.37     2174.22     37.57 o 
   2   2   7      401.38      313.81      6.01 o 
   3   2   7      298.42      356.78      6.02 o 
   4   2   7       86.95       81.61      2.42 o 
   5   2   7      745.45      757.69     13.67 o 
   6   2   7      595.92      596.94     11.01 o 
   7   2   7        9.94        9.38      1.74 o 
   8   2   7      277.94      279.70      6.05 o 
   9   2   7      151.88      151.31      4.15 o 
  10   2   7        0.25        3.91      2.91 o 
  11   2   7        1.57        9.06      2.97 o 
  -9   3   7       32.21       40.91      3.82 o 
  -8   3   7      456.54      489.28      9.95 o 
  -7   3   7      747.43      712.92     13.51 o 
  -6   3   7      863.88      826.34     15.23 o 
  -5   3   7        2.43        9.05      1.66 o 
  -4   3   7       29.19       39.60      1.96 o 
  -3   3   7      653.18      635.94     10.37 o 
  -2   3   7       37.39       41.42      1.90 o 
  -1   3   7        4.37        3.40      1.39 o 
   0   3   7      367.78      371.26      6.94 o 
   1   3   7        9.12       13.07      1.32 o 
   2   3   7       56.18       95.02      2.42 o 
   3   3   7      344.11      395.46      6.70 o 
   4   3   7      614.42      659.79     11.95 o 
   5   3   7      681.64      659.82     12.00 o 
   6   3   7      970.11      965.75     19.87 o 
   7   3   7      130.23      128.06      3.29 o 
   8   3   7     1221.27     1253.34     22.30 o 
   9   3   7      351.52      327.54      6.91 o 
  10   3   7       41.37       49.31      3.74 o 
  11   3   7       39.08       51.96      3.34 o 
  -9   4   7        4.96        5.05      3.76 o 
  -8   4   7      558.80      554.19     11.21 o 
  -7   4   7      245.72      247.74      6.11 o 
  -6   4   7      102.36       91.30      4.22 o 
  -5   4   7      842.80      859.82     12.68 o 
  -4   4   7      650.66      677.81     10.12 o 
  -3   4   7      784.03      784.03     14.16 o 
  -2   4   7        0.59        0.52      1.40 o 
  -1   4   7     2019.80     2019.28     35.03 o 
   0   4   7       48.94       31.88      1.69 o 
   1   4   7     1167.57     1329.97     20.76 o 
   2   4   7      765.55      861.52     15.30 o 
   3   4   7     3921.94     3897.61     67.00 o 
   4   4   7       91.23       83.60      2.42 o 
   5   4   7      231.83      234.36      4.90 o 
   6   4   7      646.66      651.36     13.92 o 
   7   4   7       81.67       79.79      2.90 o 
   8   4   7      153.03      154.04      3.83 o 
   9   4   7      110.91      102.03      5.61 o 
  10   4   7       13.79       21.08      3.60 o 
  11   4   7        5.51       -0.24      3.60 o 
  -9   5   7       47.58       39.89      4.16 o 
  -8   5   7      158.07      186.14      5.44 o 
  -7   5   7      183.41      191.36      5.06 o 
  -6   5   7      541.70      452.59      7.21 o 
  -5   5   7      375.91      396.06      7.70 o 
  -4   5   7       56.42       42.51      2.23 o 
  -3   5   7       57.82       52.95      2.00 o 
  -2   5   7      725.41      733.59     13.27 o 
  -1   5   7      336.48      339.86      6.62 o 
   0   5   7       26.59       26.15      1.72 o 
   1   5   7       43.44       32.32      1.75 o 
   2   5   7       21.61       18.54      1.46 o 
   3   5   7     2508.91     2609.21     40.34 o 
   4   5   7     1394.11     1420.72     24.85 o 
   5   5   7      412.01      434.51      8.24 o 
   6   5   7        1.62        2.30      1.68 o 
   7   5   7        1.49        4.84      1.79 o 
   8   5   7      365.51      357.73      8.45 o 
   9   5   7      180.71      190.12      5.71 o 
  10   5   7      258.29      228.30      6.72 o 
  11   5   7     1059.16     1128.57     24.08 o 
  -8   6   7      128.91      143.43      5.77 o 
  -7   6   7      145.53      166.78      4.81 o 
  -6   6   7     1163.55     1111.64     16.27 o 
  -5   6   7      328.17      328.63      6.09 o 
  -4   6   7     1506.61     1446.76     22.86 o 
  -3   6   7      307.11      325.61      5.86 o 
  -2   6   7     4284.22     4257.25     65.38 o 
  -1   6   7      209.72      210.99      4.00 o 
   0   6   7       40.71       34.67      1.46 o 
   1   6   7     2932.46     2897.94     44.65 o 
   2   6   7      924.00     1026.79     18.13 o 
   3   6   7     1011.00     1020.31     16.13 o 
   4   6   7     1545.02     1604.16     27.97 o 
   5   6   7        4.75        3.72      1.49 o 
   6   6   7     1123.16     1106.57     19.65 o 
   7   6   7      119.68      119.55      3.88 o 
   8   6   7      165.85      166.19      4.96 o 
   9   6   7      124.17      135.05      6.71 o 
  10   6   7      131.30      116.56      6.60 o 
  11   6   7       13.97       16.36      3.34 o 
  -8   7   7        8.05        5.35      4.13 o 
  -7   7   7       80.91       69.57      3.85 o 
  -6   7   7      176.97      185.96      4.51 o 
  -5   7   7       23.54       13.71      2.04 o 
  -4   7   7      249.47      238.59      4.80 o 
  -3   7   7      170.47      153.98      3.50 o 
  -2   7   7     1169.65     1155.59     18.31 o 
  -1   7   7      490.59      472.12      8.00 o 
   0   7   7      105.54      108.21      2.43 o 
   1   7   7     1049.57      997.19     14.41 o 
   2   7   7      358.89      348.16      5.94 o 
   3   7   7      418.95      402.42      6.80 o 
   4   7   7     1079.99     1024.38     16.19 o 
   5   7   7      627.87      596.14      9.83 o 
   6   7   7      963.47      950.29     17.04 o 
   7   7   7       22.36       23.18      2.19 o 
   8   7   7      941.06      931.11     15.16 o 
   9   7   7     2076.11     2075.29     37.72 o 
  10   7   7       49.25       30.98      3.51 o 
  11   7   7        1.30        2.26      3.30 o 
  -7   8   7       53.23       51.87      4.52 o 
  -6   8   7      146.77      150.87      4.36 o 
  -5   8   7       54.64       70.57      4.99 o 
  -4   8   7     2110.21     1975.98     31.20 o 
  -3   8   7      774.70      785.29     13.70 o 
  -2   8   7     1282.85     1263.63     19.97 o 
  -1   8   7      714.01      724.51     11.86 o 
   0   8   7      306.93      288.62      4.80 o 
   1   8   7     1739.84     1786.29     25.45 o 
   2   8   7      769.39      752.90     10.29 o 
   3   8   7        3.91        4.65      1.59 o 
   4   8   7     1234.13     1191.70     18.94 o 
   5   8   7      405.02      381.45      6.84 o 
   6   8   7      120.87      113.39      3.17 o 
   7   8   7      255.75      248.71      5.76 o 
   8   8   7       43.19       40.62      3.09 o 
   9   8   7       19.92       16.21      3.26 o 
  10   8   7        7.21        3.07      3.54 o 
  -7   9   7        6.68       22.29      4.42 o 
  -6   9   7       10.53       13.21      3.07 o 
  -5   9   7        5.16        6.78      2.51 o 
  -4   9   7       13.79       12.72      2.61 o 
  -3   9   7      235.17      217.21      5.20 o 
  -2   9   7      214.98      225.13      5.31 o 
  -1   9   7        1.69        2.69      1.98 o 
   0   9   7      292.67      300.07      5.00 o 
   1   9   7       13.39       14.66      1.62 o 
   2   9   7       75.24       74.40      2.23 o 
   3   9   7      380.84      366.19      6.53 o 
   4   9   7     1026.10     1056.31     17.03 o 
   5   9   7        6.61        9.45      2.08 o 
   6   9   7      160.29      157.76      3.89 o 
   7   9   7     1097.75     1096.47     19.87 o 
   8   9   7      118.66      122.66      4.17 o 
   9   9   7        1.76        1.97      3.40 o 
  10   9   7       36.03       43.19      4.03 o 
  -6  10   7      238.31      222.47      5.92 o 
  -5  10   7       41.05       45.08      3.80 o 
  -4  10   7      379.36      345.16      7.43 o 
  -3  10   7      332.50      318.01      7.85 o 
  -2  10   7      164.22      171.87      4.61 o 
  -1  10   7     1120.55     1140.47     20.50 o 
   0  10   7        1.63        1.68      1.75 o 
   1  10   7      281.24      270.68      5.20 o 
   2  10   7      646.04      638.16     10.70 o 
   3  10   7       36.45       30.27      2.26 o 
   4  10   7      722.00      677.09     11.85 o 
   5  10   7     1058.54     1024.52     16.74 o 
   6  10   7        0.18        0.66      2.26 o 
   7  10   7        3.81        0.80      3.05 o 
   8  10   7       78.73       72.82      3.95 o 
   9  10   7        0.22       -0.66      3.85 o 
  -5  11   7       41.52       37.78      3.43 o 
  -4  11   7       96.79       95.06      3.73 o 
  -3  11   7        6.92        2.92      3.00 o 
  -2  11   7      588.77      590.35     11.42 o 
  -1  11   7      430.94      440.42     11.21 o 
   0  11   7        2.35        2.95      2.36 o 
   1  11   7      485.57      487.26      8.50 o 
   2  11   7      626.17      621.59     10.52 o 
   3  11   7       14.81        4.52      2.47 o 
   4  11   7      144.44      151.78      5.05 o 
   5  11   7      614.04      651.60     12.45 o 
   6  11   7      478.96      446.02     10.84 o 
   7  11   7      230.88      238.62      7.73 o 
   8  11   7      134.71      140.05      6.44 o 
  -4  12   7      152.05      157.13      5.31 o 
  -3  12   7      344.13      309.91      7.12 o 
  -2  12   7        8.47        4.01      2.74 o 
  -1  12   7       22.48       25.35      2.77 o 
   0  12   7      861.49      907.63     16.83 o 
   1  12   7       94.49       87.46      3.04 o 
   2  12   7       39.66       33.68      3.08 o 
   3  12   7      167.75      194.29      7.16 o 
   4  12   7        5.60        8.35      2.84 o 
   5  12   7        1.23        2.51      2.41 o 
   6  12   7      200.20      208.40      5.57 o 
   7  12   7       26.60       33.01      3.95 o 
   8  12   7       19.57       22.54      4.23 o 
  -3  13   7       19.62       13.79      5.12 o 
  -2  13   7      173.07      171.03      4.87 o 
  -1  13   7      550.74      555.62     11.05 o 
   0  13   7      304.13      311.02      7.06 o 
   1  13   7      282.17      300.41      9.32 o 
   2  13   7       30.88       32.86      2.86 o 
   3  13   7      213.07      218.83      5.46 o 
   4  13   7      308.62      315.95      8.82 o 
   5  13   7       25.02       22.48      3.12 o 
   6  13   7      107.74      115.62      4.63 o 
   0  14   7       38.16       52.02      4.84 o 
   1  14   7      859.58      907.42     25.36 o 
   2  14   7        3.49        2.04      2.86 o 
   3  14   7      212.62      223.46      5.78 o 
   4  14   7      204.79      220.43      5.69 o 
  -2 -10   8       21.11       28.92      2.96 o 
  -1 -10   8        0.41        1.18      2.67 o 
   0 -10   8     1005.03     1003.75     16.55 o 
   1 -10   8       79.60       81.47      3.48 o 
   2 -10   8      185.78      203.65      6.07 o 
   3 -10   8      252.23      237.70      6.68 o 
  -4  -9   8      378.27      375.17      7.30 o 
  -3  -9   8       18.61       22.21      3.04 o 
  -2  -9   8      131.69      155.22      4.28 o 
  -1  -9   8      220.16      219.30      4.98 o 
   0  -9   8        0.28       -3.19      2.41 o 
   1  -9   8      284.73      264.74      5.63 o 
   2  -9   8      267.23      244.39      5.34 o 
   3  -9   8        4.67        3.04      2.69 o 
   4  -9   8      282.49      299.53      7.03 o 
   5  -9   8       41.03       37.13      3.24 o 
  -5  -8   8      481.43      512.04     10.38 o 
  -4  -8   8        2.73        6.06      2.52 o 
  -3  -8   8      130.50      115.63      3.71 o 
  -2  -8   8      571.24      567.56      9.88 o 
  -1  -8   8       43.66       34.24      2.63 o 
   0  -8   8      266.28      252.76      5.31 o 
   1  -8   8     2379.22     2352.22     36.83 o 
   2  -8   8      622.66      629.64     10.88 o 
   3  -8   8      255.44      264.59      5.57 o 
   4  -8   8      314.38      316.58      6.26 o 
   5  -8   8      279.16      285.62      6.71 o 
   6  -8   8     1017.62     1022.83     16.87 o 
   7  -8   8        6.63        2.45      2.68 o 
  -6  -7   8       95.35       93.21      4.07 o 
  -5  -7   8       23.04       25.56      2.91 o 
  -4  -7   8      582.60      601.47      9.74 o 
  -3  -7   8      187.68      191.71      4.38 o 
  -2  -7   8       52.30       57.08      3.62 o 
  -1  -7   8       20.87       18.41      2.27 o 
   0  -7   8     1796.40     1740.21     27.47 o 
   1  -7   8        1.85        1.83      2.41 o 
   2  -7   8       72.98       77.35      2.83 o 
   3  -7   8      384.38      379.93      7.08 o 
   4  -7   8        8.73       11.04      2.46 o 
   5  -7   8       77.67       80.38      2.80 o 
   6  -7   8      350.05      365.01      7.00 o 
   7  -7   8        2.70        2.82      2.64 o 
   8  -7   8        1.62        0.93      2.97 o 
  -7  -6   8      144.54      148.50      5.05 o 
  -6  -6   8      164.80      172.61      5.96 o 
  -5  -6   8        0.23        1.32      2.84 o 
  -4  -6   8      921.93      942.93     14.05 o 
  -3  -6   8       96.51       97.85      2.85 o 
  -2  -6   8       12.11       10.62      1.63 o 
  -1  -6   8      517.41      551.79      8.58 o 
   0  -6   8      402.88      409.49      6.68 o 
   1  -6   8      776.76      773.22     10.82 o 
   2  -6   8       41.85       49.07      2.32 o 
   3  -6   8      310.66      309.28      5.46 o 
   4  -6   8     1402.47     1439.01     19.35 o 
   5  -6   8        9.82        9.14      2.22 o 
   6  -6   8       41.09       39.88      2.53 o 
   7  -6   8      652.01      634.80     11.01 o 
   8  -6   8      183.27      204.27      5.09 o 
  -8  -5   8       88.66       80.44      4.90 o 
  -7  -5   8      160.91      173.32      7.28 o 
  -6  -5   8     1297.24     1350.51     28.16 o 
  -5  -5   8      553.08      555.42     12.47 o 
  -4  -5   8      298.35      304.71      6.48 o 
  -3  -5   8        8.67        9.19      2.14 o 
  -2  -5   8       73.40       66.61      2.13 o 
  -1  -5   8      345.15      316.48      4.59 o 
   0  -5   8      405.57      376.39      5.70 o 
   1  -5   8       37.65       48.25      1.89 o 
   2  -5   8      120.42      114.89      2.69 o 
   3  -5   8      361.50      351.67      5.06 o 
   4  -5   8      525.48      527.90      8.20 o 
   5  -5   8      588.24      591.06     10.09 o 
   6  -5   8       28.10       23.19      2.43 o 
   7  -5   8      202.48      206.33      4.74 o 
   8  -5   8        9.26       11.33      2.56 o 
   9  -5   8       28.85       27.12      3.17 o 
  -8  -4   8      126.59      116.28      5.53 o 
  -7  -4   8      218.18      196.63      6.35 o 
  -6  -4   8       41.79       42.53      3.96 o 
  -5  -4   8      204.51      208.72      4.92 o 
  -4  -4   8      271.26      270.09      5.26 o 
  -3  -4   8      170.12      164.41      3.84 o 
  -2  -4   8      991.68      979.98     13.30 o 
  -1  -4   8      931.34      945.51     12.78 o 
   0  -4   8      196.57      204.16      3.42 o 
   1  -4   8       58.95       59.43      1.92 o 
   2  -4   8     1373.99     1399.82     17.39 o 
   3  -4   8      290.49      274.44      4.34 o 
   4  -4   8        3.96        6.91      1.58 o 
   5  -4   8     2889.02     2895.51     41.01 o 
   6  -4   8      465.94      473.90      7.57 o 
   7  -4   8      829.58      824.08     12.49 o 
   8  -4   8        5.09        4.50      2.40 o 
   9  -4   8      142.64      152.15      4.35 o 
  10  -4   8      189.34      183.38      4.92 o 
  -8  -3   8      417.51      415.09     10.32 o 
  -7  -3   8       63.05       65.96      4.48 o 
  -6  -3   8     1340.50     1340.00     27.68 o 
  -5  -3   8      415.42      384.22      6.97 o 
  -4  -3   8        1.22        1.37      2.05 o 
  -3  -3   8      543.76      553.68      9.33 o 
  -2  -3   8      458.37      441.13      7.56 o 
  -1  -3   8       54.60       50.31      1.96 o 
   0  -3   8      803.44      814.21     11.96 o 
   1  -3   8      889.20      874.18     11.78 o 
   2  -3   8        1.00        4.44      1.42 o 
   3  -3   8      176.00      185.41      3.44 o 
   4  -3   8       96.28       85.16      2.21 o 
   5  -3   8      901.79      898.83     13.26 o 
   6  -3   8       35.62       41.22      2.09 o 
   7  -3   8      323.48      323.82      5.65 o 
   8  -3   8       57.42       61.08      2.62 o 
   9  -3   8      177.18      164.18      3.93 o 
  10  -3   8      296.74      288.86      6.20 o 
  -9  -2   8      129.60      139.42      5.90 o 
  -8  -2   8      127.63      135.44      5.51 o 
  -7  -2   8        9.83       10.79      3.35 o 
  -6  -2   8      277.91      275.15      7.10 o 
  -5  -2   8      244.90      234.49      5.21 o 
  -4  -2   8       12.51       13.53      1.64 o 
  -3  -2   8      262.74      236.00      4.68 o 
  -2  -2   8       29.85       37.01      1.93 o 
  -1  -2   8      308.69      328.51      5.79 o 
   0  -2   8     2087.83     2095.54     32.50 o 
   1  -2   8       65.91       69.87      1.97 o 
   2  -2   8      904.59      913.04     14.52 o 
   3  -2   8     3066.25     3094.74     53.49 o 
   4  -2   8      835.01      859.49     15.54 o 
   5  -2   8      795.00      806.48     13.23 o 
   6  -2   8      737.06      715.26     11.86 o 
   7  -2   8       66.77       66.05      2.41 o 
   8  -2   8      192.20      200.16      4.10 o 
   9  -2   8        0.12       -2.11      2.18 o 
  10  -2   8        5.32        6.27      2.94 o 
  -9  -1   8      468.78      472.39     11.38 o 
  -8  -1   8      894.38      932.38     15.42 o 
  -7  -1   8      146.30      143.41      3.74 o 
  -6  -1   8      639.12      632.16     10.64 o 
  -5  -1   8     1770.42     1752.41     27.44 o 
  -4  -1   8       15.78       16.79      1.67 o 
  -3  -1   8      342.37      329.29      5.81 o 
  -2  -1   8     1770.93     1824.97     28.32 o 
  -1  -1   8      325.04      322.72      6.28 o 
   0  -1   8      557.89      567.40      9.27 o 
   1  -1   8       32.02       38.94      1.62 o 
   2  -1   8       80.89       78.06      2.59 o 
   3  -1   8      162.93      149.44      3.44 o 
   4  -1   8      147.70      157.45      3.80 o 
   5  -1   8      441.44      442.05      8.54 o 
   6  -1   8        0.06        1.47      2.05 o 
   7  -1   8       88.77       91.12      2.88 o 
   8  -1   8       86.10       86.53      3.27 o 
   9  -1   8      116.50      116.98      3.25 o 
  10  -1   8      112.50      107.80      3.33 o 
  11  -1   8      879.45      840.71     18.00 o 
  -9   0   8       10.60       13.64      3.81 o 
  -8   0   8      144.85      159.55      5.03 o 
  -7   0   8       27.86       21.90      2.43 o 
  -6   0   8       62.89       62.14      2.52 o 
  -5   0   8     1172.77     1208.62     19.22 o 
  -4   0   8      579.79      577.05      9.59 o 
  -3   0   8       27.87       29.37      1.64 o 
  -2   0   8     6963.84     6926.37    106.16 o 
  -1   0   8     2215.71     2188.30     37.89 o 
   0   0   8     1675.19     1698.09     26.40 o 
   1   0   8     6337.78     6183.89     94.62 o 
   2   0   8      389.15      348.75      5.97 o 
   3   0   8     3784.38     3794.76     58.46 o 
   4   0   8      890.75      881.75     14.09 o 
   5   0   8      960.15      925.98     14.82 o 
   6   0   8     2507.67     2506.20     38.95 o 
   7   0   8       48.03       47.40      2.16 o 
   8   0   8      109.98      110.23      3.10 o 
   9   0   8     1109.71     1110.22     19.43 o 
  10   0   8      257.97      250.01      4.94 o 
  11   0   8        0.38        2.08      2.77 o 
  -9   1   8       53.68       60.79      3.97 o 
  -8   1   8      633.72      609.45     12.03 o 
  -7   1   8      808.36      845.31     15.76 o 
  -6   1   8      167.76      167.81      3.84 o 
  -5   1   8       15.55       14.18      1.67 o 
  -4   1   8      378.15      361.21      6.37 o 
  -3   1   8       18.22       20.96      1.52 o 
  -2   1   8      272.55      270.88      4.82 o 
  -1   1   8      337.31      336.85      5.27 o 
   0   1   8      600.24      637.17     11.62 o 
   1   1   8      415.52      443.66      7.48 o 
   2   1   8      192.12      201.98      3.86 o 
   3   1   8       36.52       28.93      1.56 o 
   4   1   8     1975.92     2076.81     29.45 o 
   5   1   8      434.95      442.04      8.42 o 
   6   1   8      491.99      516.53      8.71 o 
   7   1   8        1.34        0.74      1.70 o 
   8   1   8     1332.08     1308.30     20.81 o 
   9   1   8     1078.44     1100.84     16.23 o 
  10   1   8      254.67      235.68      5.07 o 
  11   1   8       85.79       78.58      3.72 o 
  -9   2   8       39.42       40.96      4.02 o 
  -8   2   8       97.86       91.44      4.14 o 
  -7   2   8      754.60      730.44     15.33 o 
  -6   2   8       42.50       35.22      2.93 o 
  -5   2   8      108.09      114.00      3.54 o 
  -4   2   8     1555.76     1543.11     24.21 o 
  -3   2   8      687.51      688.17     10.20 o 
  -2   2   8      210.80      203.32      3.92 o 
  -1   2   8      764.61      756.77     12.15 o 
   0   2   8     1204.33     1217.76     19.12 o 
   1   2   8     1355.84     1293.40     22.63 o 
   2   2   8     1047.59     1075.59     18.97 o 
   3   2   8      217.79      206.42      4.39 o 
   4   2   8     3614.09     3568.13     61.53 o 
   5   2   8      133.86      130.88      3.26 o 
   6   2   8        2.55        5.65      2.08 o 
   7   2   8     1753.77     1787.37     31.37 o 
   8   2   8      711.26      697.92     13.00 o 
   9   2   8        7.70        8.86      2.14 o 
  10   2   8      522.34      478.01      9.71 o 
  11   2   8      157.95      154.37      5.02 o 
  -9   3   8      360.80      396.73      9.04 o 
  -8   3   8      480.38      476.15      9.90 o 
  -7   3   8      300.64      305.78      6.96 o 
  -6   3   8      521.29      480.39     10.43 o 
  -5   3   8       94.01       88.39      2.66 o 
  -4   3   8     1252.98     1165.65     18.56 o 
  -3   3   8      141.40      146.77      3.32 o 
  -2   3   8       17.90       23.17      1.68 o 
  -1   3   8      357.98      397.20      7.57 o 
   0   3   8       47.84       61.72      2.26 o 
   1   3   8      400.96      431.42      8.12 o 
   2   3   8       53.26       57.45      2.29 o 
   3   3   8      271.47      263.38      5.34 o 
   4   3   8      157.99      162.65      4.20 o 
   5   3   8       14.10       13.18      1.58 o 
   6   3   8      212.25      203.72      5.31 o 
   7   3   8       21.78       21.44      2.20 o 
   8   3   8      478.49      477.93      9.25 o 
   9   3   8       10.11       17.32      2.40 o 
  10   3   8      646.05      647.33     14.61 o 
  11   3   8      313.17      306.16      7.08 o 
  -8   4   8       39.52       43.72      3.82 o 
  -7   4   8      148.01      159.69      4.97 o 
  -6   4   8      968.32      913.83     16.88 o 
  -5   4   8      194.88      209.94      3.98 o 
  -4   4   8      242.29      265.23      5.09 o 
  -3   4   8      649.44      681.57     11.21 o 
  -2   4   8      827.71      852.17     15.39 o 
  -1   4   8     1545.00     1590.43     27.77 o 
   0   4   8      613.51      617.93     11.29 o 
   1   4   8      853.33      870.63     13.85 o 
   2   4   8     2222.26     2194.09     38.02 o 
   3   4   8     1010.66     1057.95     18.78 o 
   4   4   8     1404.24     1388.76     24.43 o 
   5   4   8     1112.54     1131.42     20.18 o 
   6   4   8      297.19      286.74      5.96 o 
   7   4   8     1718.12     1706.10     29.90 o 
   8   4   8       45.80       44.62      2.35 o 
   9   4   8      106.65      105.49      4.29 o 
  10   4   8       77.12       68.57      4.22 o 
  11   4   8        8.52       14.90      3.42 o 
  -8   5   8       71.32       80.54      4.24 o 
  -7   5   8        0.96       -0.40      3.30 o 
  -6   5   8      666.41      670.20     12.83 o 
  -5   5   8      195.52      168.56      3.56 o 
  -4   5   8      385.93      330.99      5.52 o 
  -3   5   8      249.57      267.83      5.76 o 
  -2   5   8       20.85       27.14      2.11 o 
  -1   5   8        0.59        2.67      1.78 o 
   0   5   8       13.72       13.20      1.82 o 
   1   5   8        2.59        2.26      1.36 o 
   2   5   8      328.60      324.88      6.35 o 
   3   5   8      594.34      586.72     10.74 o 
   4   5   8       12.89       17.75      2.91 o 
   5   5   8     1818.32     1862.76     32.58 o 
   6   5   8      121.96      127.51      3.40 o 
   7   5   8      154.39      144.58      4.32 o 
   8   5   8      437.60      423.55      8.39 o 
   9   5   8      947.73      924.32     19.73 o 
  10   5   8      533.62      544.80     12.72 o 
  11   5   8       13.58       15.19      4.17 o 
  -8   6   8      506.89      511.66     10.73 o 
  -7   6   8      416.15      460.78      9.69 o 
  -6   6   8      343.11      312.62     10.12 o 
  -5   6   8      305.85      292.35      5.18 o 
  -4   6   8     1227.49     1211.22     19.32 o 
  -3   6   8     2295.01     2297.10     35.79 o 
  -2   6   8      221.66      219.03      4.47 o 
  -1   6   8      314.21      324.43      6.54 o 
   0   6   8      641.63      681.42     11.11 o 
   1   6   8     1118.90     1137.90     20.14 o 
   2   6   8      188.08      171.90      3.92 o 
   3   6   8     3607.58     3712.21     63.87 o 
   4   6   8      706.52      752.47     13.64 o 
   5   6   8      216.07      228.16      5.87 o 
   6   6   8       86.27       78.98      2.78 o 
   7   6   8      217.73      216.78      5.75 o 
   8   6   8       52.95       57.78      3.39 o 
   9   6   8       72.09       72.15      4.66 o 
  10   6   8      107.65      128.30      5.21 o 
  11   6   8       27.95       21.15      4.20 o 
  -7   7   8        5.56        1.65      2.54 o 
  -6   7   8        1.34       -0.51      2.63 o 
  -5   7   8      220.59      200.96      4.52 o 
  -4   7   8      114.66       97.34      2.97 o 
  -3   7   8      171.05      160.99      3.73 o 
  -2   7   8      546.94      538.13      9.11 o 
  -1   7   8     1773.83     1732.26     27.11 o 
   0   7   8       53.17       47.10      1.66 o 
   1   7   8        5.36        4.42      1.43 o 
   2   7   8      392.81      366.06      6.34 o 
   3   7   8     1279.44     1291.08     22.71 o 
   4   7   8      824.74      840.49     15.17 o 
   5   7   8     1294.14     1266.59     22.38 o 
   6   7   8      122.45      117.30      3.24 o 
   7   7   8      938.58      956.75     21.62 o 
   8   7   8      664.15      682.34     19.93 o 
   9   7   8       42.98       38.05      3.70 o 
  10   7   8      419.56      352.96      8.06 o 
  -7   8   8        0.43       -4.83      4.29 o 
  -6   8   8       42.97       46.00      3.45 o 
  -5   8   8      538.67      511.94      9.03 o 
  -4   8   8      351.09      354.17      6.68 o 
  -3   8   8       13.28       17.56      3.41 o 
  -2   8   8     4379.59     4351.44     66.98 o 
  -1   8   8      289.62      285.41      5.38 o 
   0   8   8       13.81       15.10      1.69 o 
   1   8   8     1116.27     1167.94     15.63 o 
   2   8   8      448.79      446.44      6.91 o 
   3   8   8     1102.21     1161.35     16.80 o 
   4   8   8      116.31      140.67      3.42 o 
   5   8   8       80.91       86.09      3.60 o 
   6   8   8      300.12      298.17      5.82 o 
   7   8   8       95.30       84.80      4.83 o 
   8   8   8        6.07        7.51      2.99 o 
   9   8   8        7.46       12.95      3.23 o 
  10   8   8      102.47      100.09      4.51 o 
  -6   9   8        3.13        4.08      3.39 o 
  -5   9   8        1.21       -2.38      3.11 o 
  -4   9   8       66.88       65.46      5.41 o 
  -3   9   8       28.17       28.62      2.74 o 
  -2   9   8      513.80      514.07     10.01 o 
  -1   9   8      332.03      324.54      6.10 o 
   0   9   8      830.80      809.50     17.78 o 
   1   9   8      432.90      439.99      6.41 o 
   2   9   8      353.66      339.18      6.22 o 
   3   9   8      191.59      207.32      4.39 o 
   4   9   8      201.34      210.76      4.53 o 
   5   9   8      303.70      300.20      5.85 o 
   6   9   8     1444.02     1444.36     23.07 o 
   7   9   8        3.88        4.79      2.81 o 
   8   9   8       19.75       26.42      3.28 o 
   9   9   8      340.34      310.67      7.30 o 
  10   9   8      220.45      196.58      5.86 o 
  -6  10   8        1.64       -4.67      4.43 o 
  -5  10   8       37.48       38.94      3.67 o 
  -4  10   8      625.74      605.88     11.90 o 
  -3  10   8      173.17      183.90      4.91 o 
  -2  10   8      478.51      474.29     11.98 o 
  -1  10   8        6.68        9.71      2.66 o 
   0  10   8       79.84       74.59      3.23 o 
   1  10   8      579.47      598.45     12.30 o 
   2  10   8       47.33       43.16      2.33 o 
   3  10   8      111.69      112.52      3.19 o 
   4  10   8       90.14      111.99      4.19 o 
   5  10   8       31.93       38.57      2.51 o 
   6  10   8        1.68       -0.49      2.35 o 
   7  10   8      472.57      454.92      9.35 o 
   8  10   8        4.26        4.26      3.23 o 
   9  10   8        0.80       -0.80      3.68 o 
  -5  11   8      144.12      157.67      5.02 o 
  -4  11   8        1.07        3.44      3.12 o 
  -3  11   8        4.68        2.13      3.15 o 
  -2  11   8        6.69       -1.89      2.66 o 
  -1  11   8      315.99      307.48      7.55 o 
   0  11   8       29.69       32.02      2.82 o 
   1  11   8       85.35       89.59      3.40 o 
   2  11   8      389.68      386.81      7.92 o 
   3  11   8      325.51      324.99      7.00 o 
   4  11   8       82.46       84.86      3.90 o 
   5  11   8        3.27       -0.05      2.88 o 
   6  11   8       18.13       19.01      2.93 o 
   7  11   8       80.41       79.85      4.26 o 
   8  11   8      348.43      357.78      8.46 o 
  -3  12   8        2.40       -1.53      3.13 o 
  -2  12   8        0.65        2.33      2.77 o 
  -1  12   8      810.26      839.96     18.53 o 
   0  12   8        8.09        8.57      2.87 o 
   1  12   8        4.55        6.06      2.93 o 
   2  12   8      524.48      535.63     12.23 o 
   3  12   8       26.29       33.03      3.09 o 
   4  12   8       23.23       22.61      2.91 o 
   5  12   8      256.90      295.04      6.94 o 
   6  12   8        2.30       -0.34      3.22 o 
   7  12   8      272.41      279.09      7.89 o 
  -2  13   8      204.86      194.88      7.17 o 
  -1  13   8       20.28       18.01      3.27 o 
   0  13   8       69.81       69.09      3.62 o 
   1  13   8       57.52       55.36      3.67 o 
   2  13   8      152.23      137.72      5.04 o 
   3  13   8       88.70      107.53      4.30 o 
   4  13   8        0.59        5.91      3.13 o 
   5  13   8      253.65      244.14      8.69 o 
   6  13   8      292.01      293.78     10.28 o 
   1  14   8       85.73       86.31      4.21 o 
   2  14   8       36.52       39.24      4.30 o 
   3  14   8      331.18      343.62      7.79 o 
  -2  -9   9        1.72        4.07      3.11 o 
  -1  -9   9        0.25       -1.91      2.89 o 
   0  -9   9       51.88       44.53      3.18 o 
   1  -9   9      587.91      540.38      9.81 o 
   2  -9   9        4.48        0.70      2.84 o 
   3  -9   9       28.41       37.20      3.20 o 
   4  -9   9        6.31        2.53      2.89 o 
  -4  -8   9       60.29       62.84      3.42 o 
  -3  -8   9      221.45      216.94      5.16 o 
  -2  -8   9        1.27        1.14      2.87 o 
  -1  -8   9       13.62       26.39      2.94 o 
   0  -8   9        2.04       -1.34      2.55 o 
   1  -8   9      601.41      559.48      9.93 o 
   2  -8   9      147.18      159.08      4.28 o 
   3  -8   9        1.73        1.14      2.76 o 
   4  -8   9      106.35       89.57      3.66 o 
   5  -8   9      218.67      221.42      5.93 o 
   6  -8   9        0.30       -0.88      3.54 o 
  -5  -7   9      849.09      872.79     16.38 o 
  -4  -7   9      200.22      193.58      4.80 o 
  -3  -7   9       27.80       21.51      2.80 o 
  -2  -7   9      410.90      387.19      7.33 o 
  -1  -7   9      113.25      118.28      3.63 o 
   0  -7   9      180.40      177.17      4.33 o 
   1  -7   9       26.95       19.27      2.53 o 
   2  -7   9      265.84      273.52      5.70 o 
   3  -7   9       67.04       63.15      3.14 o 
   4  -7   9       14.09       18.95      2.93 o 
   5  -7   9      903.69      874.60     16.43 o 
   6  -7   9        2.15        6.30      3.17 o 
   7  -7   9        9.24        9.47      2.91 o 
  -6  -6   9       71.20       63.29      3.84 o 
  -5  -6   9      493.08      510.26      9.21 o 
  -4  -6   9      239.50      242.86      4.39 o 
  -3  -6   9       46.35       38.09      2.23 o 
  -2  -6   9      948.71      897.09     13.47 o 
  -1  -6   9      646.32      603.61      9.47 o 
   0  -6   9     1101.50     1051.47     15.59 o 
   1  -6   9      685.77      666.76     11.33 o 
   2  -6   9      204.31      192.99      4.42 o 
   3  -6   9      470.54      480.01      9.04 o 
   4  -6   9       16.31       14.71      3.28 o 
   5  -6   9      774.39      762.64     12.85 o 
   6  -6   9     1117.79     1129.61     18.46 o 
   7  -6   9      143.75      145.10      4.27 o 
   8  -6   9       80.99       79.92      3.91 o 
  -7  -5   9       16.59       11.51      6.15 o 
  -6  -5   9      516.11      480.32     11.54 o 
  -5  -5   9       25.31       26.64      6.11 o 
  -4  -5   9       61.16       65.51      2.69 o 
  -3  -5   9      108.35      111.29      3.01 o 
  -2  -5   9       17.38       20.70      2.16 o 
  -1  -5   9      171.90      159.67      3.58 o 
   0  -5   9     1463.98     1394.02     20.26 o 
   1  -5   9      230.94      189.86      3.78 o 
   2  -5   9      409.02      366.81      5.96 o 
   3  -5   9      182.90      182.34      3.80 o 
   4  -5   9        2.60       -0.25      2.03 o 
   5  -5   9       56.00       66.40      3.38 o 
   6  -5   9      974.58      985.59     16.21 o 
   7  -5   9      104.03      110.19      3.60 o 
   8  -5   9        6.96        9.42      2.68 o 
  -7  -4   9       25.63       31.02      4.42 o 
  -6  -4   9        1.61        2.77      3.86 o 
  -5  -4   9       67.86       63.64      3.65 o 
  -4  -4   9      369.01      352.81      6.64 o 
  -3  -4   9      143.10      143.98      3.84 o 
  -2  -4   9      203.09      214.94      4.08 o 
  -1  -4   9      272.17      264.70      4.58 o 
   0  -4   9      332.12      323.82      5.57 o 
   1  -4   9      336.04      351.81      5.46 o 
   2  -4   9      103.90       99.97      2.65 o 
   3  -4   9       54.26       40.80      1.79 o 
   4  -4   9      255.83      268.03      4.81 o 
   5  -4   9      147.19      129.71      3.17 o 
   6  -4   9        0.90        0.12      2.04 o 
   7  -4   9      450.41      438.21      7.33 o 
   8  -4   9       31.52       36.93      4.10 o 
   9  -4   9       90.70       87.90      3.75 o 
  -7  -3   9      271.96      269.18      6.67 o 
  -6  -3   9      135.27      141.57      4.61 o 
  -5  -3   9      306.16      310.35      5.96 o 
  -4  -3   9      443.81      444.25      8.16 o 
  -3  -3   9      836.18      841.56     18.17 o 
  -2  -3   9      782.72      793.62     11.84 o 
  -1  -3   9      553.72      572.33      8.79 o 
   0  -3   9      400.82      382.40      6.76 o 
   1  -3   9        5.72        5.80      1.52 o 
   2  -3   9       53.98       48.51      1.86 o 
   3  -3   9      104.62      102.83      2.80 o 
   4  -3   9      202.78      200.54      3.86 o 
   5  -3   9       31.22       32.71      2.18 o 
   6  -3   9        8.14        6.57      1.87 o 
   7  -3   9       36.95       37.06      2.40 o 
   8  -3   9       18.81       22.22      2.50 o 
   9  -3   9      238.13      252.88      5.20 o 
  10  -3   9        9.10        5.87      3.16 o 
  -8  -2   9      167.97      180.27      5.62 o 
  -7  -2   9      512.70      521.55     10.62 o 
  -6  -2   9       47.98       42.28      3.22 o 
  -5  -2   9       88.05       79.60      3.34 o 
  -4  -2   9       66.33       63.54      2.95 o 
  -3  -2   9      145.01      136.54      3.69 o 
  -2  -2   9      102.90      104.07      3.16 o 
  -1  -2   9     1207.82     1260.01     19.93 o 
   0  -2   9       15.44       17.82      1.74 o 
   1  -2   9      258.50      264.93      4.85 o 
   2  -2   9      791.31      780.99     12.59 o 
   3  -2   9      137.79      143.92      4.53 o 
   4  -2   9      752.64      778.31     14.41 o 
   5  -2   9      317.73      312.54      6.70 o 
   6  -2   9       60.27       63.36      2.25 o 
   7  -2   9      409.58      407.91      6.80 o 
   8  -2   9        1.90        1.99      2.21 o 
   9  -2   9      179.91      171.17      4.12 o 
  10  -2   9      124.12      129.72      3.83 o 
  -8  -1   9      162.11      184.41      6.63 o 
  -7  -1   9      974.66      963.96     17.87 o 
  -6  -1   9     1213.15     1282.25     23.07 o 
  -5  -1   9       22.58       19.02      2.00 o 
  -4  -1   9        3.16        3.11      1.79 o 
  -3  -1   9      160.45      157.33      3.38 o 
  -2  -1   9       14.23       12.89      2.07 o 
  -1  -1   9      382.49      385.35      6.71 o 
   0  -1   9        4.20        5.46      1.55 o 
   1  -1   9      231.09      227.96      4.30 o 
   2  -1   9      124.55      125.42      3.19 o 
   3  -1   9      435.98      447.12      8.46 o 
   4  -1   9      712.15      723.00     13.29 o 
   5  -1   9        6.54        4.31      2.52 o 
   6  -1   9       35.06       34.75      2.40 o 
   7  -1   9      370.07      387.88      7.13 o 
   8  -1   9      218.86      222.21      5.10 o 
   9  -1   9       27.39       26.78      2.56 o 
  10  -1   9      723.35      696.23     11.02 o 
  -8   0   9       65.83       74.72      4.74 o 
  -7   0   9        1.25        7.87      3.23 o 
  -6   0   9      301.71      294.62      5.80 o 
  -5   0   9       41.94       32.65      2.28 o 
  -4   0   9        0.62        4.09      1.79 o 
  -3   0   9     1420.34     1410.79     22.17 o 
  -2   0   9        1.04        0.82      1.34 o 
  -1   0   9        0.36        0.55      1.85 o 
   0   0   9     3197.76     3164.94     48.87 o 
   1   0   9     1080.35     1113.23     19.75 o 
   2   0   9     1005.29      976.50     15.57 o 
   3   0   9      356.38      315.18      5.63 o 
   4   0   9      239.79      225.68      4.37 o 
   5   0   9     1819.80     1820.73     26.03 o 
   6   0   9      366.17      374.99      6.77 o 
   7   0   9      226.65      210.84      5.02 o 
   8   0   9      509.09      516.89     10.25 o 
   9   0   9      105.91      104.05      3.51 o 
  10   0   9      304.90      297.29      5.72 o 
  11   0   9      113.95      100.08      3.73 o 
  -8   1   9      396.66      414.50      8.89 o 
  -7   1   9       22.03       23.00      3.30 o 
  -6   1   9       81.00       80.71      3.70 o 
  -5   1   9      254.08      261.40      5.05 o 
  -4   1   9      392.29      403.22      7.03 o 
  -3   1   9        0.87       -1.66      1.48 o 
  -2   1   9        5.65        8.42      1.57 o 
  -1   1   9      318.10      311.40      5.01 o 
   0   1   9       50.83       43.16      1.86 o 
   1   1   9      885.31      910.79     14.61 o 
   2   1   9       94.64       86.43      2.44 o 
   3   1   9      253.96      242.10      4.56 o 
   4   1   9       18.34       12.82      1.67 o 
   5   1   9      632.90      620.24     10.30 o 
   6   1   9      635.51      666.88     11.15 o 
   7   1   9       18.58       19.01      2.12 o 
   8   1   9     1116.48     1153.94     18.63 o 
   9   1   9       35.38       31.19      2.94 o 
  10   1   9       23.70       13.86      2.81 o 
  11   1   9      739.15      730.29     14.30 o 
  -8   2   9      324.24      307.12      7.42 o 
  -7   2   9       26.96       22.73      3.33 o 
  -6   2   9       16.55       13.77      2.98 o 
  -5   2   9     1217.08     1154.23     20.82 o 
  -4   2   9        3.49        3.98      2.48 o 
  -3   2   9      512.87      516.24      8.67 o 
  -2   2   9      103.59       98.47      2.77 o 
  -1   2   9      798.02      814.15     13.11 o 
   0   2   9     1329.35     1308.50     23.12 o 
   1   2   9      130.87      137.99      3.08 o 
   2   2   9      299.09      307.63      5.51 o 
   3   2   9     6096.27     6061.11    103.71 o 
   4   2   9      640.29      648.54     11.93 o 
   5   2   9       16.37       15.18      1.68 o 
   6   2   9       19.60       21.39      2.21 o 
   7   2   9      601.64      578.68     11.08 o 
   8   2   9       16.10       15.72      2.11 o 
   9   2   9      327.97      326.04      6.28 o 
  10   2   9       84.63       87.13      3.13 o 
  11   2   9       42.61       57.07      4.09 o 
  -8   3   9       27.01       33.68      4.07 o 
  -7   3   9      122.70      121.93      4.54 o 
  -6   3   9      443.34      406.86     13.95 o 
  -5   3   9       14.57       13.62      2.59 o 
  -4   3   9       27.04       25.27      2.16 o 
  -3   3   9       37.09       36.04      2.07 o 
  -2   3   9       55.40       53.13      2.13 o 
  -1   3   9       28.04       29.66      1.87 o 
   0   3   9       78.72       82.62      2.68 o 
   1   3   9      261.13      265.32      5.50 o 
   2   3   9      483.27      447.20      8.50 o 
   3   3   9      798.94      848.98     15.25 o 
   4   3   9       22.85       24.93      2.62 o 
   5   3   9      711.13      714.19     13.07 o 
   6   3   9      453.58      464.77     10.45 o 
   7   3   9       87.45       93.71      3.17 o 
   8   3   9       30.28       22.95      2.46 o 
   9   3   9      787.40      794.41     14.78 o 
  10   3   9      332.74      298.38      8.30 o 
  11   3   9      520.11      557.99     12.99 o 
  -8   4   9        0.41       -1.87      3.88 o 
  -7   4   9       19.63       24.83      3.64 o 
  -6   4   9      418.86      391.74      8.33 o 
  -5   4   9      227.70      206.44      4.46 o 
  -4   4   9      361.60      385.40      7.02 o 
  -3   4   9       16.92       21.68      2.13 o 
  -2   4   9     3273.34     3254.13     50.23 o 
  -1   4   9        1.10        2.21      1.83 o 
   0   4   9      438.52      420.43      8.11 o 
   1   4   9     1448.10     1436.72     25.16 o 
   2   4   9      436.51      470.88      8.91 o 
   3   4   9      180.06      163.96      3.93 o 
   4   4   9     1070.96     1108.16     19.73 o 
   5   4   9      102.99      105.91      3.65 o 
   6   4   9      361.22      356.47      7.23 o 
   7   4   9        1.01       -0.84      2.84 o 
   8   4   9        5.40        2.95      2.16 o 
   9   4   9      406.53      397.96      9.79 o 
  10   4   9       51.09       53.93      4.26 o 
  11   4   9       27.70       24.85      4.37 o 
  -8   5   9       21.76       13.25      3.97 o 
  -7   5   9      255.30      250.79      6.53 o 
  -6   5   9        0.68        2.66      3.03 o 
  -5   5   9        0.70        1.49      2.24 o 
  -4   5   9      875.38      802.76     12.11 o 
  -3   5   9      121.12      111.76      3.53 o 
  -2   5   9        0.80        3.64      2.09 o 
  -1   5   9      502.53      497.10      9.46 o 
   0   5   9      136.64      145.63      3.64 o 
   1   5   9        1.60        0.16      1.56 o 
   2   5   9        1.28        0.64      1.62 o 
   3   5   9       28.03       34.86      2.15 o 
   4   5   9      999.24      995.83     17.77 o 
   5   5   9      277.94      268.84      5.78 o 
   6   5   9       25.56       24.05      2.14 o 
   7   5   9       73.27       67.27      3.19 o 
   8   5   9      215.01      238.85      5.43 o 
   9   5   9      234.51      259.00      7.15 o 
  10   5   9       93.52      103.81      4.74 o 
  11   5   9       17.05       27.22      4.42 o 
  -7   6   9      261.77      241.29      6.41 o 
  -6   6   9      132.78      126.43      4.69 o 
  -5   6   9      378.54      372.48      6.38 o 
  -4   6   9     1853.09     1761.13     25.37 o 
  -3   6   9      244.72      234.07      4.84 o 
  -2   6   9        0.93       -2.48      2.36 o 
  -1   6   9     1436.00     1500.64     26.44 o 
   0   6   9      146.45      138.85      3.69 o 
   1   6   9      979.61      976.56     15.71 o 
   2   6   9      787.12      785.10     14.20 o 
   3   6   9        5.30        6.48      1.89 o 
   4   6   9     1095.89     1056.08     18.90 o 
   5   6   9      226.26      215.06      4.88 o 
   6   6   9      229.91      210.59      4.87 o 
   7   6   9      331.84      332.99      8.35 o 
   8   6   9      109.04       98.89      4.28 o 
   9   6   9      148.87      139.95      7.15 o 
  10   6   9      156.66      157.14      5.68 o 
  -7   7   9        5.60        3.29      3.92 o 
  -6   7   9       96.94      106.98      4.68 o 
  -5   7   9       55.13       53.11      2.75 o 
  -4   7   9       48.55       48.39      2.98 o 
  -3   7   9      461.16      412.32      9.15 o 
  -2   7   9        7.94       10.91      2.12 o 
  -1   7   9      614.45      588.55      9.89 o 
   0   7   9       66.93       58.74      2.10 o 
   1   7   9       47.62       47.96      1.99 o 
   2   7   9       20.86       25.54      2.14 o 
   3   7   9      677.63      663.32     12.22 o 
   4   7   9      628.93      654.93     12.08 o 
   5   7   9      275.43      298.80      6.26 o 
   6   7   9      963.05      956.15     17.31 o 
   7   7   9     3004.92     2952.87     51.53 o 
   8   7   9      213.03      198.10      5.78 o 
   9   7   9        2.98        0.43      4.76 o 
  10   7   9      412.09      432.77     13.49 o 
  -6   8   9      703.98      693.16     15.69 o 
  -5   8   9        0.54        1.85      2.67 o 
  -4   8   9        2.39        2.85      2.59 o 
  -3   8   9     1656.82     1665.48     26.39 o 
  -2   8   9      188.14      170.16      4.10 o 
  -1   8   9       85.46       82.91      2.89 o 
   0   8   9      968.19     1025.67     16.54 o 
   1   8   9        4.11        4.00      1.51 o 
   2   8   9      728.72      707.73     11.50 o 
   3   8   9      259.71      223.94      4.41 o 
   4   8   9      693.06      637.30     10.61 o 
   5   8   9      948.90      931.04     17.01 o 
   6   8   9       98.19       92.92      3.51 o 
   7   8   9       61.66       70.91      3.53 o 
   8   8   9      371.06      340.16      8.87 o 
   9   8   9       80.93       63.11      3.87 o 
  10   8   9       36.27       36.33      3.86 o 
  -6   9   9       63.84       78.55      4.95 o 
  -5   9   9       11.35        7.92      3.11 o 
  -4   9   9        0.45        2.76      3.04 o 
  -3   9   9        5.64        3.04      2.81 o 
  -2   9   9      156.38      146.66      3.88 o 
  -1   9   9       37.38       37.53      2.66 o 
   0   9   9      611.39      592.27     10.95 o 
   1   9   9      476.30      471.68      6.89 o 
   2   9   9      840.73      804.27     13.20 o 
   3   9   9      484.67      452.60      8.00 o 
   4   9   9      266.80      287.22      6.57 o 
   5   9   9      792.42      832.88     12.64 o 
   6   9   9      107.27       88.55      3.26 o 
   7   9   9       10.73       11.39      2.86 o 
   8   9   9     1205.86     1213.73     22.17 o 
   9   9   9       92.51       80.28      4.14 o 
  -5  10   9       12.92        6.26      3.74 o 
  -4  10   9       54.65       62.06      5.07 o 
  -3  10   9      229.72      212.15      6.23 o 
  -2  10   9       67.28       62.61      3.72 o 
  -1  10   9       31.36       32.29      3.01 o 
   0  10   9     1966.34     2005.03     35.33 o 
   1  10   9      186.73      182.08      4.90 o 
   2  10   9       12.48       12.00      2.27 o 
   3  10   9      477.39      517.67      8.94 o 
   4  10   9       26.35       29.80      2.45 o 
   5  10   9       16.11       15.42      2.53 o 
   6  10   9       70.65       67.68      3.20 o 
   7  10   9       21.26       26.98      3.03 o 
   8  10   9       63.78       68.18      4.16 o 
   9  10   9        0.60        4.01      3.90 o 
  -4  11   9      105.74       87.17      4.24 o 
  -3  11   9      167.83      174.29      5.16 o 
  -2  11   9        7.26        4.19      3.08 o 
  -1  11   9      232.43      229.32      5.81 o 
   0  11   9      299.73      293.96      6.69 o 
   1  11   9      257.96      264.57      6.32 o 
   2  11   9      227.27      217.47      5.51 o 
   3  11   9        1.10        3.58      2.42 o 
   4  11   9       15.70       17.18      2.83 o 
   5  11   9       79.44       70.24      3.73 o 
   6  11   9      307.90      332.95      6.73 o 
   7  11   9      562.76      544.86     10.05 o 
   8  11   9       84.34       79.83      4.38 o 
  -3  12   9       57.02       57.23      4.08 o 
  -2  12   9      521.44      509.46     11.20 o 
  -1  12   9       16.99       16.53      3.10 o 
   0  12   9       17.48       25.38      4.98 o 
   1  12   9     1222.52     1315.88     28.61 o 
   2  12   9       51.06       48.70      3.59 o 
   3  12   9      861.67      879.06     16.42 o 
   4  12   9       27.52       34.70      3.21 o 
   5  12   9       78.70       78.04      3.85 o 
   6  12   9       18.90       27.56      3.36 o 
   7  12   9      219.46      196.95      5.92 o 
  -1  13   9        4.49        1.19      3.24 o 
   0  13   9       86.17       87.69      4.07 o 
   1  13   9      569.55      568.23     11.93 o 
   2  13   9      187.71      204.43      6.55 o 
   3  13   9       74.78       79.85      3.71 o 
   4  13   9      279.28      277.58      6.72 o 
   5  13   9      283.40      300.21     10.62 o 
  -2  -8  10       32.40       39.33      3.53 o 
  -1  -8  10      374.32      396.68      7.84 o 
   0  -8  10       11.51       11.51      3.05 o 
   1  -8  10      220.77      209.63      8.48 o 
   2  -8  10      329.28      363.73      7.36 o 
   3  -8  10      177.05      190.91      5.80 o 
   4  -8  10      726.23      728.18     14.32 o 
  -4  -7  10        7.06       10.22      3.60 o 
  -3  -7  10      260.94      258.54      5.91 o 
  -2  -7  10      251.29      280.49      6.04 o 
  -1  -7  10       50.27       59.50      3.20 o 
   0  -7  10       61.89       63.42      3.43 o 
   1  -7  10      495.14      510.29      9.31 o 
   2  -7  10        6.70        8.24      3.17 o 
   3  -7  10      140.54      141.17      4.28 o 
   4  -7  10      100.64       97.29      4.26 o 
   5  -7  10       51.13       44.34      3.58 o 
   6  -7  10        9.45       13.12      3.60 o 
  -5  -6  10        3.26        3.38      2.83 o 
  -4  -6  10        2.31        2.02      2.87 o 
  -3  -6  10      404.14      426.82      7.36 o 
  -2  -6  10      245.80      249.46      5.00 o 
  -1  -6  10       19.81       25.22      2.66 o 
   0  -6  10      398.80      393.37      7.43 o 
   1  -6  10      276.16      261.78      5.64 o 
   2  -6  10      348.65      366.83      7.09 o 
   3  -6  10      177.52      159.22      4.24 o 
   4  -6  10       72.69       78.81      3.46 o 
   5  -6  10     1080.74     1097.64     20.28 o 
   6  -6  10       33.68       31.55      3.61 o 
   7  -6  10       13.04       16.81      3.28 o 
  -6  -5  10       89.52       89.71      4.41 o 
  -5  -5  10      517.76      539.85     10.83 o 
  -4  -5  10      681.66      711.26     11.04 o 
  -3  -5  10      374.26      372.07      6.36 o 
  -2  -5  10       18.32       24.92      2.75 o 
  -1  -5  10      746.91      740.75     11.37 o 
   0  -5  10      609.92      585.60      9.30 o 
   1  -5  10       66.23       59.88      2.65 o 
   2  -5  10      205.85      196.61      4.18 o 
   3  -5  10       40.59       39.25      2.73 o 
   4  -5  10       64.56       61.17      3.52 o 
   5  -5  10      698.33      687.41     12.43 o 
   6  -5  10      123.13      119.23      3.53 o 
   7  -5  10      178.44      175.53      4.59 o 
   8  -5  10      310.33      328.08      7.00 o 
  -6  -4  10       35.62       34.38      3.87 o 
  -5  -4  10      362.30      367.05      7.98 o 
  -4  -4  10       49.69       56.48      2.83 o 
  -3  -4  10        6.03        9.19      2.19 o 
  -2  -4  10       63.27       62.37      2.47 o 
  -1  -4  10      759.73      760.63     12.71 o 
   0  -4  10      566.92      570.86      9.99 o 
   1  -4  10       58.82       62.85      2.54 o 
   2  -4  10        8.92       12.51      2.15 o 
   3  -4  10     1254.00     1284.63     20.65 o 
   4  -4  10      430.86      428.97      7.04 o 
   5  -4  10       19.60       17.58      2.58 o 
   6  -4  10      557.37      562.51      9.06 o 
   7  -4  10      283.35      288.97      5.97 o 
   8  -4  10      168.60      162.23      4.51 o 
  -7  -3  10      182.87      184.24      5.80 o 
  -6  -3  10      176.53      173.26      5.26 o 
  -5  -3  10      721.02      729.13     13.85 o 
  -4  -3  10        9.81       10.70      2.39 o 
  -3  -3  10        0.75       -3.85      2.57 o 
  -2  -3  10      785.12      791.62     13.03 o 
  -1  -3  10      311.90      305.29      5.78 o 
   0  -3  10      133.76      135.27      3.83 o 
   1  -3  10       42.78       37.57      3.23 o 
   2  -3  10      776.74      737.31     12.32 o 
   3  -3  10       25.74       22.37      2.01 o 
   4  -3  10        9.80       15.00      1.97 o 
   5  -3  10      255.79      251.85      4.73 o 
   6  -3  10       32.96       39.32      2.43 o 
   7  -3  10      209.96      212.50      4.44 o 
   8  -3  10      140.46      140.92      3.55 o 
   9  -3  10      142.54      152.19      4.54 o 
  -7  -2  10       12.98       13.47      3.54 o 
  -6  -2  10       13.55       24.71      3.46 o 
  -5  -2  10       37.91       39.27      3.12 o 
  -4  -2  10      357.99      371.21      7.65 o 
  -3  -2  10       29.35       30.03      2.78 o 
  -2  -2  10     1260.35     1276.00     20.33 o 
  -1  -2  10       32.93       32.60      2.13 o 
   0  -2  10       62.33       67.87      2.48 o 
   1  -2  10     2920.53     2892.87     44.86 o 
   2  -2  10      147.49      137.57      4.49 o 
   3  -2  10      581.19      602.67     13.24 o 
   4  -2  10      994.95     1006.88     18.41 o 
   5  -2  10       64.12       70.76      4.49 o 
   6  -2  10      322.50      336.68      6.51 o 
   7  -2  10      545.40      527.73      8.57 o 
   8  -2  10      239.43      243.13      4.94 o 
   9  -2  10      552.96      550.46      9.15 o 
  -7  -1  10      554.38      573.18     13.45 o 
  -6  -1  10       79.57       73.40      3.61 o 
  -5  -1  10       84.56       85.09      3.66 o 
  -4  -1  10      643.61      652.79     12.28 o 
  -3  -1  10     1628.62     1591.84     28.10 o 
  -2  -1  10      293.41      287.52      6.13 o 
  -1  -1  10       37.56       38.65      2.19 o 
   0  -1  10     1590.85     1624.40     25.48 o 
   1  -1  10      131.45      121.15      3.36 o 
   2  -1  10      526.62      506.46      9.57 o 
   3  -1  10      448.29      448.82      8.57 o 
   4  -1  10       74.09       72.94      3.40 o 
   5  -1  10       57.60       58.29      2.89 o 
   6  -1  10      246.21      251.74      5.84 o 
   7  -1  10        7.23       10.55      2.69 o 
   8  -1  10      330.99      318.11      6.44 o 
   9  -1  10      458.05      508.88      8.55 o 
  10  -1  10       10.10        0.72      2.75 o 
  -7   0  10      316.70      328.56      9.05 o 
  -6   0  10       12.57       14.97      4.04 o 
  -5   0  10       37.58       37.60      2.58 o 
  -4   0  10      952.11      927.26     15.01 o 
  -3   0  10      317.13      314.76      5.79 o 
  -2   0  10       70.29       64.84      2.57 o 
  -1   0  10      819.58      829.29     13.51 o 
   0   0  10      133.66      139.31      3.63 o 
   1   0  10      322.88      323.75      6.75 o 
   2   0  10     2626.89     2684.68     46.44 o 
   3   0  10      314.04      311.27      6.28 o 
   4   0  10     3223.70     3327.82     57.46 o 
   5   0  10        1.84        3.07      2.38 o 
   6   0  10        4.09        3.97      2.79 o 
   7   0  10     1034.70     1051.63     19.15 o 
   8   0  10      131.70      133.19      4.25 o 
   9   0  10       29.77       28.28      3.10 o 
  10   0  10      183.00      175.02      4.41 o 
  -7   1  10       12.38       12.55      3.47 o 
  -6   1  10     1088.59     1085.49     19.86 o 
  -5   1  10      224.58      239.55      7.32 o 
  -4   1  10       16.61       17.95      2.38 o 
  -3   1  10      143.91      148.97      3.39 o 
  -2   1  10      895.55      909.27     14.61 o 
  -1   1  10      223.78      210.56      5.50 o 
   0   1  10      412.82      437.71      7.55 o 
   1   1  10      352.17      355.55      6.33 o 
   2   1  10      323.68      331.07      5.97 o 
   3   1  10      727.19      755.63     12.33 o 
   4   1  10      454.40      453.04      7.85 o 
   5   1  10        2.92        3.37      1.69 o 
   6   1  10      182.85      185.59      3.84 o 
   7   1  10        7.60        9.13      2.07 o 
   8   1  10      226.93      219.74      4.88 o 
   9   1  10       32.08       39.00      3.34 o 
  10   1  10      749.35      765.63     13.16 o 
  -7   2  10        9.76        5.16      3.48 o 
  -6   2  10      620.19      619.32     12.32 o 
  -5   2  10        5.51        2.24      2.56 o 
  -4   2  10        1.49        4.22      3.00 o 
  -3   2  10     1993.29     2024.95     35.45 o 
  -2   2  10      629.60      649.45     10.80 o 
  -1   2  10     1707.62     1720.39     26.99 o 
   0   2  10      300.57      307.23      5.71 o 
   1   2  10     2855.99     2987.27     46.29 o 
   2   2  10     4773.87     4821.06     74.03 o 
   3   2  10       75.92       82.04      2.50 o 
   4   2  10      143.47      141.88      3.35 o 
   5   2  10     2992.33     3047.92     47.28 o 
   6   2  10      149.25      146.87      4.00 o 
   7   2  10       73.09       73.91      2.77 o 
   8   2  10      688.83      703.80     11.95 o 
   9   2  10      428.23      399.20      7.78 o 
  10   2  10       27.64       21.73      3.30 o 
  -7   3  10      154.00      146.69      5.17 o 
  -6   3  10       82.58       88.27      4.06 o 
  -5   3  10      792.37      742.31     14.01 o 
  -4   3  10        7.15       10.17      2.38 o 
  -3   3  10        3.32        6.18      2.27 o 
  -2   3  10       23.41       20.76      2.08 o 
  -1   3  10        1.90        4.55      1.90 o 
   0   3  10      155.57      157.73      4.10 o 
   1   3  10      135.02      131.17      3.09 o 
   2   3  10       88.87       87.34      2.89 o 
   3   3  10       74.54       71.86      2.60 o 
   4   3  10      193.58      187.51      4.46 o 
   5   3  10      777.97      783.38     14.48 o 
   6   3  10       70.17       64.21      2.77 o 
   7   3  10      124.40      120.28      3.78 o 
   8   3  10      922.78      905.95     16.71 o 
   9   3  10      649.30      644.00     11.03 o 
  10   3  10       90.91       99.58      4.98 o 
  -7   4  10       27.98       37.82      4.37 o 
  -6   4  10       44.27       39.00      3.59 o 
  -5   4  10      584.58      544.31      9.50 o 
  -4   4  10     1118.63     1023.52     16.66 o 
  -3   4  10     1203.10     1147.21     18.44 o 
  -2   4  10        0.38       -1.86      1.56 o 
  -1   4  10      260.78      254.45      5.02 o 
   0   4  10      130.26      128.51      3.58 o 
   1   4  10       73.37       75.77      2.82 o 
   2   4  10       92.88       93.58      2.94 o 
   3   4  10     2045.22     2032.02     35.46 o 
   4   4  10      347.01      348.10      7.05 o 
   5   4  10       73.82       74.04      2.84 o 
   6   4  10       20.86       18.52      2.35 o 
   7   4  10      419.47      418.10      9.81 o 
   8   4  10        4.61        3.78      2.65 o 
   9   4  10      103.50      109.56      3.93 o 
  10   4  10        6.13       -0.54      3.89 o 
  -7   5  10        0.27       -2.46      4.03 o 
  -6   5  10       83.75       97.43      4.79 o 
  -5   5  10      356.34      329.60      6.51 o 
  -4   5  10       11.61        6.28      2.18 o 
  -3   5  10       54.03       46.34      2.73 o 
  -2   5  10     1538.24     1486.75     26.28 o 
  -1   5  10      702.63      710.01     13.26 o 
   0   5  10      240.08      227.32      5.16 o 
   1   5  10      111.03      109.27      3.91 o 
   2   5  10      110.69      125.82      3.63 o 
   3   5  10       43.52       45.46      2.42 o 
   4   5  10      221.40      203.43      4.78 o 
   5   5  10       45.96       44.83      2.56 o 
   6   5  10      147.83      138.52      4.08 o 
   7   5  10      548.21      561.21     12.51 o 
   8   5  10      459.56      452.13      9.10 o 
   9   5  10        0.58       -3.10      3.56 o 
  10   5  10       31.50       22.08      3.96 o 
  -6   6  10       73.83       78.67      4.05 o 
  -5   6  10      111.95      119.33      4.04 o 
  -4   6  10        2.03        0.83      2.30 o 
  -3   6  10        8.41        3.86      3.32 o 
  -2   6  10     1983.65     2026.15     35.43 o 
  -1   6  10        8.20        9.35      2.08 o 
   0   6  10        0.52        1.73      2.31 o 
   1   6  10      393.56      437.35      8.56 o 
   2   6  10      228.29      232.18      5.17 o 
   3   6  10     1084.71     1130.83     20.28 o 
   4   6  10        1.84        4.44      2.10 o 
   5   6  10       88.45       97.66      3.36 o 
   6   6  10      277.72      284.68      6.15 o 
   7   6  10       94.93       88.16      3.28 o 
   8   6  10       12.39       13.81      2.47 o 
   9   6  10      146.29      132.01      5.16 o 
  10   6  10        7.99       12.99      4.10 o 
  -6   7  10       12.50       15.93      3.53 o 
  -5   7  10       14.99       11.00      2.73 o 
  -4   7  10      226.56      205.22      5.37 o 
  -3   7  10      109.79      124.50      3.70 o 
  -2   7  10       14.38       14.98      2.28 o 
  -1   7  10        2.52        1.71      2.54 o 
   0   7  10      176.54      184.05      4.72 o 
   1   7  10      412.01      412.07      6.63 o 
   2   7  10      519.00      497.24      9.63 o 
   3   7  10      119.91      129.93      3.65 o 
   4   7  10       50.56       59.19      2.80 o 
   5   7  10      347.87      362.75      7.42 o 
   6   7  10     1291.29     1288.69     23.11 o 
   7   7  10       78.43       69.36      3.34 o 
   8   7  10      161.50      159.39      5.21 o 
   9   7  10      825.98      782.07     21.25 o 
  10   7  10       31.64       28.93      5.87 o 
  -6   8  10       56.47       57.04      4.91 o 
  -5   8  10       24.19       19.34      2.83 o 
  -4   8  10     1103.67     1109.52     18.16 o 
  -3   8  10      110.75      109.62      3.76 o 
  -2   8  10      103.48      103.14      3.44 o 
  -1   8  10      557.84      591.16     10.20 o 
   0   8  10      184.35      185.67      4.35 o 
   1   8  10      155.53      161.39      3.29 o 
   2   8  10      402.73      409.47      7.25 o 
   3   8  10      174.18      174.48      3.82 o 
   4   8  10      159.62      192.61      4.76 o 
   5   8  10       80.76      100.28      4.44 o 
   6   8  10       88.89       90.76      4.54 o 
   7   8  10      425.23      419.81     10.25 o 
   8   8  10       49.66       37.06      5.16 o 
   9   8  10       25.05       18.28      4.02 o 
  -5   9  10      256.42      300.53      7.76 o 
  -4   9  10       31.75       28.68      3.48 o 
  -3   9  10       34.15       25.99      3.51 o 
  -2   9  10       37.21       40.45      2.83 o 
  -1   9  10      186.97      169.39      4.21 o 
   0   9  10      119.58      124.62      3.64 o 
   1   9  10      932.39      916.26     13.65 o 
   2   9  10       79.64       77.28      2.54 o 
   3   9  10      160.14      156.53      3.89 o 
   4   9  10      439.55      448.40      8.05 o 
   5   9  10        0.21       -3.80      2.53 o 
   6   9  10       98.20      112.99      3.25 o 
   7   9  10      810.39      799.41     13.64 o 
   8   9  10      546.25      560.86     11.46 o 
   9   9  10        2.10        5.31      3.90 o 
  -4  10  10       57.79       52.25      3.57 o 
  -3  10  10      146.65      140.99      4.69 o 
  -2  10  10       67.45       59.05      3.49 o 
  -1  10  10      437.19      426.14      9.48 o 
   0  10  10      806.04      804.80     18.07 o 
   1  10  10      526.88      546.23      9.63 o 
   2  10  10     1221.94     1215.57     21.91 o 
   3  10  10       21.79       13.92      2.44 o 
   4  10  10       32.43       37.12      2.90 o 
   5  10  10      256.99      273.73      8.68 o 
   6  10  10       88.73       88.20      3.68 o 
   7  10  10        2.18        7.94      2.82 o 
   8  10  10      213.90      225.16      6.36 o 
  -3  11  10       35.20       48.07      4.11 o 
  -2  11  10        0.82       -1.76      3.52 o 
  -1  11  10        1.85        1.76      3.09 o 
   0  11  10       27.60       24.07      3.67 o 
   1  11  10      225.85      223.03      6.44 o 
   2  11  10      565.30      559.86     20.02 o 
   3  11  10       86.28       96.25      3.74 o 
   4  11  10        5.52        9.19      2.96 o 
   5  11  10      500.62      501.74     10.31 o 
   6  11  10      121.98      112.66      5.06 o 
   7  11  10       65.83       88.99      3.72 o 
  -2  12  10       11.73       15.04      4.35 o 
  -1  12  10        6.28        1.72      3.65 o 
   0  12  10      233.49      233.03      6.22 o 
   1  12  10       45.44       53.48      4.00 o 
   2  12  10       43.36       32.25      3.85 o 
   3  12  10       73.06       73.15      4.47 o 
   4  12  10        0.38       -1.12      3.14 o 
   5  12  10      377.22      378.50      9.23 o 
   6  12  10        6.82        6.79      3.96 o 
   1  13  10       92.96      110.78      6.88 o 
   2  13  10       92.46      102.77      8.02 o 
   3  13  10       87.18       95.94      5.22 o 
  -2  -7  11        4.79        2.06      2.93 o 
  -1  -7  11       29.70       30.67      3.31 o 
   0  -7  11      370.22      323.07      6.87 o 
   1  -7  11       12.50       10.66      3.11 o 
   2  -7  11      101.25       93.69      3.89 o 
   3  -7  11        5.30        8.36      3.24 o 
   4  -7  11        7.15       11.44      4.12 o 
  -3  -6  11        9.51       10.36      3.26 o 
  -2  -6  11      259.84      246.94      5.64 o 
  -1  -6  11      122.74      121.40      4.04 o 
   0  -6  11      262.07      249.88      5.64 o 
   1  -6  11      626.94      670.00     11.79 o 
   2  -6  11       13.60       13.60      3.18 o 
   3  -6  11       65.93       73.19      3.69 o 
   4  -6  11      779.66      805.72     15.43 o 
   5  -6  11      208.27      228.19      6.17 o 
  -4  -5  11        3.70        2.94      3.08 o 
  -3  -5  11        3.77       -1.16      3.05 o 
  -2  -5  11      477.18      461.47      8.57 o 
  -1  -5  11      150.33      144.49      3.75 o 
   0  -5  11       23.29       19.04      2.48 o 
   1  -5  11      157.65      153.73      4.06 o 
   2  -5  11      106.35      107.85      3.68 o 
   3  -5  11       40.33       47.23      3.41 o 
   4  -5  11      209.84      199.16      5.65 o 
   5  -5  11      126.35      123.96      4.45 o 
   6  -5  11       19.70       24.48      3.39 o 
   7  -5  11      226.97      232.86      6.43 o 
  -5  -4  11       12.22        2.97      3.52 o 
  -4  -4  11        1.46        3.17      2.66 o 
  -3  -4  11      746.05      752.18     11.62 o 
  -2  -4  11      378.72      392.30      7.44 o 
  -1  -4  11     1136.96     1179.83     19.16 o 
   0  -4  11      173.03      158.11      6.21 o 
   1  -4  11      457.42      440.52      7.38 o 
   2  -4  11     1428.21     1427.99     21.01 o 
   3  -4  11      253.38      242.15      5.34 o 
   4  -4  11        0.48       -1.10      2.81 o 
   5  -4  11      731.48      717.42     12.35 o 
   6  -4  11      382.05      387.23      7.41 o 
   7  -4  11        3.75        3.37      2.91 o 
  -5  -3  11       26.60       21.62      3.45 o 
  -4  -3  11       14.35       14.70      2.70 o 
  -3  -3  11      186.10      191.33      4.59 o 
  -2  -3  11      186.65      181.94      4.47 o 
  -1  -3  11        3.74        5.70      2.35 o 
   0  -3  11      123.70      134.55      4.19 o 
   1  -3  11       67.12       69.88      3.30 o 
   2  -3  11      111.25      112.12      3.89 o 
   3  -3  11        7.53        6.41      2.88 o 
   4  -3  11      412.10      391.94      6.99 o 
   5  -3  11       37.90       41.83      2.40 o 
   6  -3  11        3.55        7.78      2.32 o 
   7  -3  11       55.87       58.67      2.97 o 
   8  -3  11      956.00      975.51     14.90 o 
  -6  -2  11      151.18      150.20      5.29 o 
  -5  -2  11       20.18       14.60      3.18 o 
  -4  -2  11       74.03       69.75      3.63 o 
  -3  -2  11      562.54      561.10     10.82 o 
  -2  -2  11        0.48        2.61      2.32 o 
  -1  -2  11      112.85      107.92      3.30 o 
   0  -2  11      822.62      839.29     13.83 o 
   1  -2  11       15.77       15.93      2.52 o 
   2  -2  11       47.92       43.66      3.44 o 
   3  -2  11      752.72      788.14     17.01 o 
   4  -2  11      189.65      203.67      5.30 o 
   5  -2  11      631.06      645.40     12.47 o 
   6  -2  11      325.80      318.62      6.38 o 
   7  -2  11        2.36        1.55      2.62 o 
   8  -2  11       13.03       12.48      2.92 o 
   9  -2  11        2.90        3.72      2.86 o 
  -6  -1  11       18.76       16.54      4.28 o 
  -5  -1  11      258.54      259.24      6.26 o 
  -4  -1  11      457.97      443.77      9.01 o 
  -3  -1  11       23.19       19.38      2.64 o 
  -2  -1  11        7.28        7.84      2.23 o 
  -1  -1  11      772.17      767.66     12.70 o 
   0  -1  11      103.60      102.73      3.05 o 
   1  -1  11       19.49       23.62      2.41 o 
   2  -1  11        6.93        7.47      2.27 o 
   3  -1  11       53.72       58.62      3.29 o 
   4  -1  11       34.23       28.88      3.07 o 
   5  -1  11      172.59      175.87      4.90 o 
   6  -1  11      355.93      363.45      7.86 o 
   7  -1  11      296.15      271.30      7.27 o 
   8  -1  11      347.42      373.59      6.76 o 
   9  -1  11       86.31       94.13      4.08 o 
  -6   0  11       85.54       93.98      5.52 o 
  -5   0  11      976.62     1006.58     21.60 o 
  -4   0  11        9.30        6.14      2.95 o 
  -3   0  11       20.51       16.60      3.05 o 
  -2   0  11      598.99      588.06     11.21 o 
  -1   0  11      415.47      423.07      7.51 o 
   0   0  11      669.25      662.41     12.39 o 
   1   0  11      392.42      402.46      8.00 o 
   2   0  11      166.03      167.61      4.23 o 
   3   0  11     2508.22     2538.86     44.05 o 
   4   0  11       58.44       61.01      2.71 o 
   5   0  11      102.24       95.31      3.61 o 
   6   0  11       47.15       53.86      3.08 o 
   7   0  11      469.09      463.43      9.47 o 
   8   0  11        1.23        0.25      0.67 o 
   9   0  11      341.64      335.90      6.92 o 
  -6   1  11      229.53      216.66      7.26 o 
  -5   1  11      121.77      124.77      4.28 o 
  -4   1  11       81.91       89.37      3.56 o 
  -3   1  11      285.16      303.06      5.69 o 
  -2   1  11       27.06       24.75      3.45 o 
  -1   1  11      997.62      995.35     18.15 o 
   0   1  11       55.79       50.60      2.74 o 
   1   1  11     1097.77     1126.09     18.07 o 
   2   1  11       17.80       15.42      2.02 o 
   3   1  11       48.93       54.80      2.36 o 
   4   1  11      165.14      164.49      3.85 o 
   5   1  11       82.68       88.44      2.93 o 
   6   1  11       62.83       64.11      2.76 o 
   7   1  11       15.41       10.05      2.22 o 
   8   1  11       27.69       33.87      3.22 o 
   9   1  11      701.29      716.44     13.84 o 
  10   1  11      153.24      136.99      5.47 o 
  -6   2  11      233.82      206.62      5.69 o 
  -5   2  11       14.23       14.65      2.99 o 
  -4   2  11      898.03      895.32     16.48 o 
  -3   2  11      328.29      322.59      6.89 o 
  -2   2  11     2563.52     2590.06     45.04 o 
  -1   2  11      166.33      173.26      5.82 o 
   0   2  11       59.38       59.49      2.50 o 
   1   2  11     1586.09     1549.67     24.43 o 
   2   2  11      210.48      198.25      4.31 o 
   3   2  11      770.96      805.55     13.23 o 
   4   2  11     3590.91     3631.86     56.15 o 
   5   2  11      550.72      554.34      9.57 o 
   6   2  11       18.13       19.91      2.71 o 
   7   2  11       71.00       77.29      3.06 o 
   8   2  11      268.76      262.00      5.63 o 
   9   2  11      193.64      199.35      8.01 o 
  10   2  11        1.02        1.61      3.71 o 
  -6   3  11       35.10       28.61      3.73 o 
  -5   3  11       31.41       38.53      4.45 o 
  -4   3  11        0.25       -4.33      2.88 o 
  -3   3  11        1.17        5.80      2.53 o 
  -2   3  11      215.01      228.12      4.80 o 
  -1   3  11      559.65      555.75      9.56 o 
   0   3  11       82.31       94.00      2.99 o 
   1   3  11       25.01       27.66      2.20 o 
   2   3  11        6.92        6.36      2.03 o 
   3   3  11      140.10      129.77      3.30 o 
   4   3  11     1354.99     1385.96     24.67 o 
   5   3  11      394.90      401.57      8.08 o 
   6   3  11        7.58        5.15      2.38 o 
   7   3  11      329.73      324.26      6.46 o 
   8   3  11      282.26      291.25      6.01 o 
   9   3  11       66.84       70.14      3.36 o 
  10   3  11      313.56      321.75      8.84 o 
  -6   4  11      135.03      112.03      4.71 o 
  -5   4  11       56.46       53.53      3.71 o 
  -4   4  11      333.75      337.09      7.42 o 
  -3   4  11      143.46      131.96      3.68 o 
  -2   4  11      378.79      339.12      6.39 o 
  -1   4  11     2198.21     2204.32     34.43 o 
   0   4  11       53.00       53.73      2.56 o 
   1   4  11      462.90      463.34      9.12 o 
   2   4  11     2061.11     2118.26     37.07 o 
   3   4  11      584.09      615.23     11.68 o 
   4   4  11     1512.52     1508.90     26.73 o 
   5   4  11      681.80      682.05     12.84 o 
   6   4  11       87.33       91.04      4.11 o 
   7   4  11      337.76      319.11      8.16 o 
   8   4  11       90.77       87.20      3.70 o 
   9   4  11      224.33      199.23      5.28 o 
  10   4  11        2.16        4.32      5.35 o 
  -6   5  11       30.11       27.89      5.47 o 
  -5   5  11        0.35        1.45      2.93 o 
  -4   5  11       17.05       12.90      2.86 o 
  -3   5  11      247.28      221.27      5.05 o 
  -2   5  11       34.33       35.97      3.04 o 
  -1   5  11      466.04      433.79      8.76 o 
   0   5  11        5.05        6.58      2.22 o 
   1   5  11      202.97      191.01      4.78 o 
   2   5  11        0.91        3.08      2.24 o 
   3   5  11      197.50      195.03      4.76 o 
   4   5  11      167.94      169.63      4.47 o 
   5   5  11      433.86      450.46      9.01 o 
   6   5  11      306.45      302.69      6.61 o 
   7   5  11      396.04      392.96      9.57 o 
   8   5  11      234.29      216.34      5.46 o 
   9   5  11      164.90      153.49      5.61 o 
  10   5  11      551.99      538.79     12.86 o 
  -6   6  11      151.60      131.88      6.82 o 
  -5   6  11       81.17       82.10      4.54 o 
  -4   6  11        8.48        8.18      2.74 o 
  -3   6  11     1748.62     1751.12     27.88 o 
  -2   6  11      385.77      326.51      7.07 o 
  -1   6  11      612.66      584.77     11.56 o 
   0   6  11      742.61      782.64     14.53 o 
   1   6  11       39.68       40.18      2.73 o 
   2   6  11      833.91      827.68     15.27 o 
   3   6  11      293.54      284.90      6.25 o 
   4   6  11      245.55      213.00      5.06 o 
   5   6  11      710.02      701.62     13.17 o 
   6   6  11       38.67       36.12      3.34 o 
   7   6  11       40.38       40.04      3.17 o 
   8   6  11      127.57      123.45      5.00 o 
   9   6  11       47.29       42.22      4.09 o 
  -5   7  11      147.08      110.24      3.67 o 
  -4   7  11      108.27      122.10      3.69 o 
  -3   7  11      229.82      231.77      5.22 o 
  -2   7  11      157.13      156.09      4.17 o 
  -1   7  11       55.02       50.33      3.12 o 
   0   7  11        2.16        3.47      2.58 o 
   1   7  11       39.41       38.40      2.53 o 
   2   7  11      307.97      289.88      6.93 o 
   3   7  11       99.03       93.63      3.37 o 
   4   7  11        2.56        2.34      2.39 o 
   5   7  11       27.65       33.06      2.83 o 
   6   7  11       22.58       26.39      2.62 o 
   7   7  11       60.42       63.72      3.23 o 
   8   7  11      769.90      783.41     17.21 o 
   9   7  11        5.58        4.35      5.44 o 
  -5   8  11      316.12      300.17      6.57 o 
  -4   8  11       69.30       54.53      3.27 o 
  -3   8  11        1.85        2.86      2.76 o 
  -2   8  11     1145.51     1144.37     19.98 o 
  -1   8  11       47.79       47.60      2.94 o 
   0   8  11      871.92      906.84     17.13 o 
   1   8  11      282.00      302.88      6.64 o 
   2   8  11      235.49      242.07      4.87 o 
   3   8  11      578.15      635.43     12.08 o 
   4   8  11       31.46       35.74      2.90 o 
   5   8  11       46.62       40.72      3.78 o 
   6   8  11        0.82       -4.06      3.49 o 
   7   8  11       26.47       40.48      4.79 o 
   8   8  11       75.52       85.49      6.00 o 
   9   8  11        7.44        8.87      5.49 o 
  -4   9  11      310.84      305.47      7.39 o 
  -3   9  11       73.98       74.03      4.06 o 
  -2   9  11        2.72        4.63      2.85 o 
  -1   9  11      250.08      255.34      5.64 o 
   0   9  11      104.13       85.42      3.33 o 
   1   9  11        6.97        6.41      2.45 o 
   2   9  11       54.51       55.08      3.78 o 
   3   9  11      261.67      261.51      6.07 o 
   4   9  11        5.06        2.21      2.70 o 
   5   9  11      137.92      131.25      4.45 o 
   6   9  11      887.76      921.46     17.20 o 
   7   9  11      185.73      183.82      4.78 o 
   8   9  11        2.24        0.72      1.91 o 
  -3  10  11      316.02      298.14      9.95 o 
  -2  10  11      229.61      226.71      6.22 o 
  -1  10  11      110.26      114.08      4.42 o 
   0  10  11      106.71       99.54      3.95 o 
   1  10  11      803.81      857.78     14.45 o 
   2  10  11       72.76       71.58      3.87 o 
   3  10  11       52.56       51.45      2.98 o 
   4  10  11      341.10      350.26      6.82 o 
   5  10  11        2.80        5.10      2.85 o 
   6  10  11       36.77       36.46      3.38 o 
   7  10  11      139.78      135.57      4.57 o 
  -2  11  11       76.06       88.39      4.74 o 
  -1  11  11      122.66      128.08      4.75 o 
   0  11  11       19.45       18.99      3.88 o 
   1  11  11      395.59      378.38      8.38 o 
   2  11  11        0.39        0.51      3.59 o 
   3  11  11      192.22      199.97      6.48 o 
   4  11  11      355.68      358.15      7.91 o 
   5  11  11       98.98      102.22      4.50 o 
   6  11  11        1.25        4.05      3.16 o 
   0  12  11       96.93       88.67      4.38 o 
   1  12  11      109.92      121.41      6.22 o 
   2  12  11      915.23      939.47     20.43 o 
   3  12  11      467.48      451.75     17.51 o 
   4  12  11      437.96      440.05      9.43 o 
  -1  -6  12      210.06      200.01      6.10 o 
   0  -6  12      591.66      627.60     11.21 o 
   1  -6  12       94.65       98.47      4.12 o 
   2  -6  12       15.54       18.49      3.18 o 
   3  -6  12      449.30      423.37      9.63 o 
  -2  -5  12      467.84      442.04      7.83 o 
  -1  -5  12        3.32        4.62      2.86 o 
   0  -5  12      197.38      197.06      4.53 o 
   1  -5  12      118.40      133.99      4.27 o 
   2  -5  12       87.82       86.71      3.80 o 
   3  -5  12       22.89       30.08      3.54 o 
   4  -5  12      108.82      122.18      4.69 o 
   5  -5  12       71.76       65.96      4.18 o 
  -3  -4  12       68.60       68.77      3.50 o 
  -2  -4  12      390.54      386.27     10.98 o 
  -1  -4  12      115.14      122.97      4.09 o 
   0  -4  12        7.62        9.19      2.78 o 
   1  -4  12      875.58      885.63     13.62 o 
   2  -4  12      279.99      248.47      5.82 o 
   3  -4  12       14.01       10.12      2.65 o 
   4  -4  12      813.95      799.26     13.69 o 
   5  -4  12      329.60      356.31      8.09 o 
   6  -4  12      333.64      332.90      7.82 o 
  -4  -3  12      408.75      424.15      7.37 o 
  -3  -3  12       23.39       16.80      2.75 o 
  -2  -3  12      334.78      351.99      7.94 o 
  -1  -3  12      538.83      565.41     11.25 o 
   0  -3  12      307.72      296.71      6.82 o 
   1  -3  12       65.50       63.04      3.59 o 
   2  -3  12       64.84       71.12      3.85 o 
   3  -3  12      105.14      109.77      3.65 o 
   4  -3  12      266.26      259.21      5.77 o 
   5  -3  12       95.96       88.70      3.67 o 
   6  -3  12      456.30      430.31      7.49 o 
   7  -3  12       12.51       17.48      2.74 o 
  -5  -2  12       47.63       47.69      4.07 o 
  -4  -2  12      225.71      229.90      6.03 o 
  -3  -2  12       46.71       54.50      3.23 o 
  -2  -2  12      181.60      185.25      4.50 o 
  -1  -2  12      882.09      919.19     15.15 o 
   0  -2  12       98.99      114.57      4.35 o 
   1  -2  12        6.52        8.50      3.21 o 
   2  -2  12     1226.99     1225.20     25.63 o 
   3  -2  12      184.32      185.28      5.92 o 
   4  -2  12      794.93      809.71     15.35 o 
   5  -2  12       56.46       60.58      3.82 o 
   6  -2  12       19.08       20.31      2.63 o 
   7  -2  12      734.05      717.33     11.44 o 
   8  -2  12       18.39       17.20      3.06 o 
  -5  -1  12       13.32       21.01      4.82 o 
  -4  -1  12      127.71      133.29      4.45 o 
  -3  -1  12       44.90       54.74      3.50 o 
  -2  -1  12      508.00      512.03      9.15 o 
  -1  -1  12       37.93       38.60      2.71 o 
   0  -1  12        1.68        3.29      2.53 o 
   1  -1  12      207.89      203.75      5.01 o 
   2  -1  12       51.12       51.58      3.75 o 
   3  -1  12       47.56       50.41      4.94 o 
   4  -1  12      282.37      281.63      7.95 o 
   5  -1  12       17.37       20.12      3.01 o 
   6  -1  12       44.32       49.44      3.23 o 
   7  -1  12        3.85        7.82      3.24 o 
   8  -1  12        0.53       -0.11      3.36 o 
  -5   0  12       75.70       80.43      4.78 o 
  -4   0  12       29.43       26.41      3.83 o 
  -3   0  12      768.59      776.70     14.63 o 
  -2   0  12      100.69       96.53      3.18 o 
  -1   0  12      911.95      905.12     16.72 o 
   0   0  12       14.68       14.95      2.62 o 
   1   0  12      350.42      352.13      7.43 o 
   2   0  12      760.99      759.84     14.13 o 
   3   0  12       30.88       26.84      2.60 o 
   4   0  12      186.88      187.36      5.84 o 
   5   0  12     1201.33     1240.56     22.52 o 
   6   0  12       69.42       67.83      3.45 o 
   7   0  12      212.22      204.01      5.58 o 
   8   0  12       75.54       79.15      3.87 o 
  -5   1  12      397.15      381.97      9.95 o 
  -4   1  12       72.67       72.33      4.50 o 
  -3   1  12       11.95        5.82      3.83 o 
  -2   1  12        6.94        3.14      3.22 o 
  -1   1  12      325.00      337.50      7.21 o 
   0   1  12      182.84      178.57      4.65 o 
   1   1  12      366.11      354.63      7.29 o 
   2   1  12       48.61       51.99      2.94 o 
   3   1  12       80.22       89.69      3.76 o 
   4   1  12       51.81       50.52      2.61 o 
   5   1  12      893.06      909.90     15.02 o 
   6   1  12       60.64       58.25      3.24 o 
   7   1  12       28.36       31.56      4.42 o 
   8   1  12      565.70      596.97     11.95 o 
   9   1  12      140.74      146.27      5.38 o 
  -5   2  12      180.58      174.34      6.43 o 
  -4   2  12      624.61      601.90     11.85 o 
  -3   2  12      427.79      439.06      8.99 o 
  -2   2  12      114.26      109.88      4.55 o 
  -1   2  12     1321.92     1308.49     23.41 o 
   0   2  12      495.20      493.92      8.83 o 
   1   2  12       60.32       61.51      2.72 o 
   2   2  12        0.52       -0.20      2.03 o 
   3   2  12     1623.00     1627.33     25.78 o 
   4   2  12      150.26      152.66      3.88 o 
   5   2  12        7.03        6.33      2.35 o 
   6   2  12        4.08        6.86      2.77 o 
   7   2  12      402.22      401.57      7.93 o 
   8   2  12        0.02        0.56      2.69 o 
   9   2  12       82.79       86.65      5.02 o 
  -5   3  12        0.28        3.15      3.17 o 
  -4   3  12      127.31      128.09      4.84 o 
  -3   3  12      124.26      132.95      4.23 o 
  -2   3  12      385.49      405.02      7.57 o 
  -1   3  12     1135.08     1104.87     20.14 o 
   0   3  12       26.23       29.26      2.57 o 
   1   3  12        1.70        3.80      2.33 o 
   2   3  12      326.49      311.30      6.07 o 
   3   3  12      897.72      929.97     15.25 o 
   4   3  12      159.98      158.45      3.98 o 
   5   3  12      252.55      243.87      5.31 o 
   6   3  12     1072.07     1086.67     17.80 o 
   7   3  12      533.79      546.24      9.77 o 
   8   3  12      153.49      169.79      4.27 o 
   9   3  12      149.93      144.10      4.85 o 
  -5   4  12       92.40      101.00      4.53 o 
  -4   4  12       48.99       47.48      3.23 o 
  -3   4  12       63.56       60.05      3.29 o 
  -2   4  12     1895.22     1904.65     30.05 o 
  -1   4  12       75.17       82.16      3.29 o 
   0   4  12       59.84       61.28      2.85 o 
   1   4  12      717.67      740.87     12.46 o 
   2   4  12      156.08      156.95      4.00 o 
   3   4  12       16.07       13.07      2.54 o 
   4   4  12     1121.85     1171.45     21.17 o 
   5   4  12      364.92      341.07      7.29 o 
   6   4  12      212.62      212.29      5.35 o 
   7   4  12      529.18      526.71     12.32 o 
   8   4  12      130.51      126.22      4.35 o 
   9   4  12       83.86       79.85      4.08 o 
  -5   5  12       19.11       18.64      3.88 o 
  -4   5  12      213.77      208.29      5.25 o 
  -3   5  12        0.42        6.96      2.94 o 
  -2   5  12      260.77      250.27      5.48 o 
  -1   5  12       21.20       17.17      2.71 o 
   0   5  12       58.78       52.95      2.88 o 
   1   5  12      659.00      672.65     12.75 o 
   2   5  12      164.83      160.29      4.47 o 
   3   5  12       93.41       85.91      4.15 o 
   4   5  12       44.02       43.08      2.77 o 
   5   5  12       95.14       95.12      3.89 o 
   6   5  12      368.22      374.15      8.04 o 
   7   5  12       63.67       60.21      3.58 o 
   8   5  12       72.70       79.29      3.81 o 
   9   5  12      347.36      331.19      8.89 o 
  -5   6  12        8.78        9.41      3.84 o 
  -4   6  12      359.08      340.86      8.60 o 
  -3   6  12       10.22        7.10      3.28 o 
  -2   6  12        6.04        8.15      2.82 o 
  -1   6  12     1221.50     1194.40     21.71 o 
   0   6  12      115.15      108.22      3.88 o 
   1   6  12      258.08      247.69      5.79 o 
   2   6  12      554.49      568.43     10.99 o 
   3   6  12      154.83      162.83      4.56 o 
   4   6  12      235.49      262.72      6.07 o 
   5   6  12       25.49       14.63      2.95 o 
   6   6  12       11.99       10.38      2.81 o 
   7   6  12      142.51      147.91      4.75 o 
   8   6  12       22.00       27.24      3.70 o 
   9   6  12        0.81        6.15      4.02 o 
  -4   7  12        1.27        2.68      3.24 o 
  -3   7  12       61.29       55.99      3.23 o 
  -2   7  12       11.83       17.30      3.27 o 
  -1   7  12        5.21       -0.29      3.13 o 
   0   7  12      120.41      121.52      3.73 o 
   1   7  12      515.72      500.33      9.97 o 
   2   7  12        4.90        2.46      2.60 o 
   3   7  12      126.16      122.87      4.05 o 
   4   7  12      193.49      210.89      5.26 o 
   5   7  12       10.13       12.42      2.87 o 
   6   7  12       59.51       71.48      3.50 o 
   7   7  12      574.51      566.86     11.28 o 
   8   7  12       91.88       98.30      6.19 o 
  -4   8  12        1.08        1.72      3.26 o 
  -3   8  12      321.77      338.56      9.60 o 
  -2   8  12        2.41        3.43      2.88 o 
  -1   8  12      415.55      432.97      8.22 o 
   0   8  12      274.89      292.29      6.09 o 
   1   8  12        2.07        2.16      3.10 o 
   2   8  12      599.58      593.69     11.61 o 
   3   8  12        8.78        4.64      2.82 o 
   4   8  12       12.11        8.76      2.95 o 
   5   8  12      324.51      342.85      9.06 o 
   6   8  12        0.66        3.95      4.81 o 
   7   8  12       44.38       45.96      4.25 o 
   8   8  12       95.49      108.31      6.49 o 
  -3   9  12        4.68        8.80      3.35 o 
  -2   9  12       39.14       47.08      3.63 o 
  -1   9  12        0.60       -2.98      3.22 o 
   0   9  12        6.91        5.05      2.80 o 
   1   9  12       95.50       98.86      3.54 o 
   2   9  12      162.89      151.52      4.81 o 
   3   9  12       10.11        9.44      3.03 o 
   4   9  12      126.00      133.54      4.49 o 
   5   9  12      867.98      880.42     16.51 o 
   6   9  12       41.72       47.24      3.63 o 
   7   9  12       39.52       44.57      3.64 o 
  -2  10  12      209.08      231.26      7.44 o 
  -1  10  12      199.78      197.85      6.33 o 
   0  10  12      435.41      412.98     12.05 o 
   1  10  12       24.01       27.92      3.86 o 
   2  10  12      138.07      153.02      5.06 o 
   3  10  12      160.95      152.62      5.11 o 
   4  10  12       16.42       17.00      3.18 o 
   5  10  12       24.21       30.18      3.38 o 
   6  10  12       53.54       49.34      3.63 o 
   0  11  12       59.72       48.26      4.56 o 
   1  11  12       96.70      112.88      5.43 o 
   2  11  12      247.59      276.39      7.99 o 
   3  11  12      690.21      709.38     17.81 o 
   4  11  12       46.02       41.51      4.76 o 
   5  11  12       85.97       79.41      3.98 o 
  -1  -4  13       52.26       46.40      3.68 o 
   0  -4  13      459.57      438.87      7.87 o 
   1  -4  13       27.20       23.43      3.05 o 
   2  -4  13       89.71       73.24      4.02 o 
   3  -4  13      878.89      902.08     17.26 o 
   4  -4  13      698.11      756.83     14.86 o 
  -2  -3  13       90.77       80.90      3.78 o 
  -1  -3  13       62.03       54.91      3.94 o 
   0  -3  13        0.27       -2.09      3.49 o 
   1  -3  13      204.56      191.20      8.26 o 
   2  -3  13       39.43       38.40      3.94 o 
   3  -3  13       80.72       81.15      3.89 o 
   4  -3  13      105.54      109.50      4.10 o 
   5  -3  13      123.65      123.42      4.39 o 
  -3  -2  13       58.02       52.55      3.60 o 
  -2  -2  13      889.93      888.20     16.76 o 
  -1  -2  13       20.75       19.66      3.60 o 
   0  -2  13        0.10       -2.06      3.88 o 
   1  -2  13     1250.55     1279.33     26.87 o 
   2  -2  13      122.66      129.88      5.25 o 
   3  -2  13       53.57       54.89      3.80 o 
   4  -2  13      572.27      584.00     11.77 o 
   5  -2  13     1019.62     1008.57     18.92 o 
   6  -2  13       44.17       52.76      3.61 o 
  -4  -1  13      308.02      318.88     10.27 o 
  -3  -1  13      503.63      505.84      9.27 o 
  -2  -1  13      191.02      192.89      5.92 o 
  -1  -1  13       24.03       22.65      3.17 o 
   0  -1  13      321.02      324.99      8.67 o 
   1  -1  13        0.29        2.17      3.65 o 
   2  -1  13       23.86       22.25      3.99 o 
   3  -1  13      180.97      186.59      6.73 o 
   4  -1  13      121.24      117.75      5.09 o 
   5  -1  13      123.61      127.18      4.72 o 
   6  -1  13      263.45      255.57      6.76 o 
   7  -1  13       53.48       52.94      3.98 o 
  -4   0  13      419.36      410.94     10.70 o 
  -3   0  13       30.97       24.18      4.36 o 
  -2   0  13      254.33      254.79      6.43 o 
  -1   0  13      592.83      605.83     11.88 o 
   0   0  13        0.99        0.12      2.99 o 
   1   0  13      454.39      459.71      9.29 o 
   2   0  13      183.95      182.40      6.12 o 
   3   0  13      247.57      246.21      7.10 o 
   4   0  13      745.08      762.14     16.90 o 
   5   0  13       61.96       57.33      3.68 o 
   6   0  13        8.23       10.37      3.42 o 
   7   0  13        4.30        5.17      3.39 o 
  -4   1  13        7.30       10.85      4.38 o 
  -3   1  13        6.65        8.31      4.51 o 
  -2   1  13      319.28      313.31      7.15 o 
  -1   1  13      124.72      113.40      4.41 o 
   0   1  13      241.85      251.94      6.14 o 
   1   1  13       13.57       17.41      3.08 o 
   2   1  13       43.30       41.21      2.96 o 
   3   1  13       72.09       84.74      4.63 o 
   4   1  13      365.56      370.80      7.95 o 
   5   1  13        1.16        1.36      3.85 o 
   6   1  13        3.04        1.92      3.25 o 
   7   1  13      280.62      291.51      7.09 o 
   8   1  13       34.71       35.97      3.63 o 
  -4   2  13       36.18       27.62      4.60 o 
  -3   2  13      418.16      442.95     10.92 o 
  -2   2  13      734.64      727.43     16.23 o 
  -1   2  13      869.76      871.14     16.35 o 
   0   2  13      146.26      146.24      4.38 o 
   1   2  13       54.42       43.20      2.95 o 
   2   2  13      551.36      549.27      9.69 o 
   3   2  13      171.87      168.47      4.27 o 
   4   2  13      374.82      364.61      7.14 o 
   5   2  13      468.24      473.70      8.71 o 
   6   2  13       44.21       50.00      5.75 o 
   7   2  13      225.43      214.50      5.48 o 
   8   2  13      108.82      114.27      4.16 o 
  -4   3  13       82.87       74.69      6.78 o 
  -3   3  13       78.30       77.05      4.07 o 
  -2   3  13      102.41       94.12      4.79 o 
  -1   3  13      588.77      576.14     10.28 o 
   0   3  13       50.87       40.88      3.05 o 
   1   3  13       17.04       17.08      2.75 o 
   2   3  13      134.29      130.84      3.84 o 
   3   3  13       83.90       76.36      3.37 o 
   4   3  13      116.09      117.96      3.68 o 
   5   3  13       88.46       94.45      3.58 o 
   6   3  13        1.65       -1.67      2.79 o 
   7   3  13      218.25      216.04      5.38 o 
   8   3  13      127.47      121.71      4.15 o 
  -4   4  13       26.65       19.94      3.71 o 
  -3   4  13      688.10      657.02     13.01 o 
  -2   4  13        1.72        2.26      3.35 o 
  -1   4  13        7.44        8.59      3.09 o 
   0   4  13     1570.11     1579.51     25.33 o 
   1   4  13      201.96      204.61      4.83 o 
   2   4  13      162.79      159.65      4.17 o 
   3   4  13      998.30      996.40     16.39 o 
   4   4  13        2.64       -1.54      2.71 o 
   5   4  13       69.61       65.53      3.25 o 
   6   4  13      633.80      631.79     11.10 o 
   7   4  13      523.12      535.70     11.04 o 
   8   4  13      122.66      121.01      4.33 o 
  -4   5  13        3.58        2.17      3.86 o 
  -3   5  13       18.86       10.03      3.62 o 
  -2   5  13       52.03       54.69      3.66 o 
  -1   5  13       49.00       41.04      5.21 o 
   0   5  13       37.50       39.38      2.98 o 
   1   5  13       84.48       78.83      3.35 o 
   2   5  13      224.44      227.02      5.73 o 
   3   5  13      129.16      130.20      4.15 o 
   4   5  13        5.35        4.47      2.46 o 
   5   5  13       48.50       50.07      3.40 o 
   6   5  13      150.06      161.42      5.07 o 
   7   5  13      566.81      547.21     11.03 o 
   8   5  13     1229.50     1168.24     21.54 o 
  -3   6  13        2.95        0.07      3.44 o 
  -2   6  13      782.57      785.51     15.08 o 
  -1   6  13       30.20       24.53      3.44 o 
   0   6  13      227.61      234.18      5.90 o 
   1   6  13     1185.68     1217.02     22.16 o 
   2   6  13      332.58      346.19      7.76 o 
   3   6  13      500.51      533.20     10.59 o 
   4   6  13      112.67      106.83      4.06 o 
   5   6  13       76.48       87.18      3.94 o 
   6   6  13      244.64      252.94      6.74 o 
   7   6  13       13.14       18.75      3.35 o 
   8   6  13      246.66      256.54      7.79 o 
  -3   7  13        0.88       -0.57      3.22 o 
  -2   7  13      230.64      241.24      6.49 o 
  -1   7  13       16.35       17.66      3.39 o 
   0   7  13       22.65       18.86      3.43 o 
   1   7  13        1.13        2.18      2.99 o 
   2   7  13       89.20       78.68      3.51 o 
   3   7  13       30.69       29.34      3.36 o 
   4   7  13       26.46       31.92      3.28 o 
   5   7  13       86.99       87.17      3.93 o 
   6   7  13      273.29      301.11      7.10 o 
   7   7  13       35.76       36.43      3.67 o 
  -2   8  13      104.94       99.37      4.09 o 
  -1   8  13      324.80      339.86      7.94 o 
   0   8  13      215.71      194.65      5.59 o 
   1   8  13     1423.02     1446.74     26.07 o 
   2   8  13        7.78       10.17      3.07 o 
   3   8  13       26.68       27.67      3.35 o 
   4   8  13      611.65      632.45     12.42 o 
   5   8  13       44.66       50.66      4.63 o 
   6   8  13       78.07       73.57      4.65 o 
   7   8  13       83.89       91.30      5.37 o 
  -1   9  13       11.53        3.25      3.40 o 
   0   9  13        2.33        3.88      3.32 o 
   1   9  13      419.98      407.62     10.09 o 
   2   9  13       16.58       10.46      3.62 o 
   3   9  13        0.71       -1.88      4.24 o 
   4   9  13       30.96       35.20      3.51 o 
   5   9  13        0.43       -2.74      3.42 o 
   6   9  13       19.00       19.67      3.68 o 
   1  10  13       11.26       12.49      3.73 o 
   2  10  13      583.71      611.55     12.43 o 
   3  10  13       45.53       44.46      4.41 o 
   4  10  13        0.23       -1.26      3.95 o 
   2  -3  14        6.50        8.32      3.50 o 
  -1  -2  14       34.31       32.96      4.93 o 
   0  -2  14      440.54      447.23     14.35 o 
   1  -2  14      149.59      146.54      5.85 o 
   2  -2  14       86.89       80.90      7.44 o 
   3  -2  14      222.56      248.58      6.73 o 
   4  -2  14      296.50      296.73      7.45 o 
  -1  -1  14       14.04        9.98      3.62 o 
   0  -1  14       11.08       11.67      3.91 o 
   1  -1  14      176.34      182.01      6.46 o 
   2  -1  14      178.42      191.14      6.60 o 
   3  -1  14        0.02       -4.22      3.78 o 
   4  -1  14       60.77       63.84      4.15 o 
   5  -1  14      849.73      864.91     16.71 o 
  -2   0  14      344.85      370.70      8.39 o 
  -1   0  14      559.32      556.60     11.34 o 
   0   0  14        2.85        5.19      3.65 o 
   1   0  14        9.65       11.34      4.27 o 
   2   0  14      105.16      106.94      4.90 o 
   3   0  14     1013.38     1022.29     23.73 o 
   4   0  14      139.56      141.09      5.52 o 
   5   0  14       83.36       81.10      4.41 o 
   6   0  14       58.48       62.56      4.46 o 
  -2   1  14      628.83      642.66     12.89 o 
  -1   1  14       94.06       85.47      4.40 o 
   0   1  14       63.31       52.79      3.76 o 
   1   1  14        6.18        6.65      3.09 o 
   2   1  14       13.86       12.94      3.36 o 
   3   1  14       98.40      110.49      5.03 o 
   4   1  14        5.67        4.35      3.87 o 
   5   1  14       27.51       24.17      4.05 o 
   6   1  14      484.24      507.63     10.69 o 
  -2   2  14      801.48      748.49     14.68 o 
  -1   2  14       98.25       98.00      4.40 o 
   0   2  14      152.40      148.70      4.81 o 
   1   2  14      384.10      379.64      8.34 o 
   2   2  14      412.06      417.27      8.81 o 
   3   2  14        7.75       10.23      3.09 o 
   4   2  14      247.54      249.01      6.44 o 
   5   2  14      306.47      289.18      9.66 o 
   6   2  14      131.85      132.03      5.53 o 
   7   2  14      184.17      183.20      5.80 o 
  -2   3  14      106.12      102.01      4.55 o 
  -1   3  14        6.37       -1.49      3.60 o 
   0   3  14        8.48       10.22      3.40 o 
   1   3  14      681.80      685.14     13.37 o 
   2   3  14      282.21      279.97      6.60 o 
   3   3  14      117.37      110.47      4.23 o 
   4   3  14        3.74        2.79      2.90 o 
   5   3  14       12.19       12.38      3.28 o 
   6   3  14      187.56      188.36      5.57 o 
   7   3  14      187.22      183.84      5.73 o 
  -2   4  14       54.88       49.57      4.96 o 
  -1   4  14     1183.82     1212.15     22.22 o 
   0   4  14      149.81      159.54      5.05 o 
   1   4  14       12.01        4.91      3.40 o 
   2   4  14     1587.46     1603.69     28.80 o 
   3   4  14      629.64      645.70     12.61 o 
   4   4  14       67.01       68.97      3.65 o 
   5   4  14       10.51       16.81      3.39 o 
   6   4  14        2.31        3.49      3.80 o 
   7   4  14       52.14       53.49      4.40 o 
  -2   5  14        0.21       -0.32      4.51 o 
  -1   5  14       12.98        8.73      3.85 o 
   0   5  14        3.97        4.61      3.11 o 
   1   5  14        1.96        3.34      3.58 o 
   2   5  14      147.79      154.04      4.91 o 
   3   5  14      147.14      128.79      4.41 o 
   4   5  14        7.74        7.35      3.22 o 
   5   5  14      726.11      720.29     13.94 o 
   6   5  14      338.57      353.63      8.04 o 
   7   5  14      314.49      330.09      7.77 o 
  -2   6  14       24.41       22.12      4.04 o 
  -1   6  14       84.34       82.22      4.22 o 
   0   6  14      835.59      863.85     16.39 o 
   1   6  14       74.58       85.01      4.09 o 
   2   6  14      375.95      360.23      8.04 o 
   3   6  14      298.32      289.79      6.90 o 
   4   6  14       45.58       50.75      3.77 o 
   5   6  14      561.00      570.05     11.54 o 
   6   6  14      175.97      174.43      5.49 o 
  -1   7  14       10.79        6.63      4.02 o 
   0   7  14      166.37      147.97      5.08 o 
   1   7  14      123.29      112.89      4.80 o 
   2   7  14        8.18        6.58      3.56 o 
   3   7  14      195.66      191.08      5.55 o 
   4   7  14       42.21       47.77      3.86 o 
   5   7  14      175.05      179.44      7.05 o 
   6   7  14       44.98       47.29      4.03 o 
   0   8  14      339.69      333.12      9.44 o 
   1   8  14       24.26       18.83      3.77 o 
   2   8  14      382.56      387.63      8.69 o 
   3   8  14      357.23      348.65      7.88 o 
   4   8  14       39.64       35.42      3.99 o 
   5   8  14        0.60        3.57      4.21 o 
   2   0  15      149.77      150.62      6.19 o 
   1   1  15        3.18        8.47      4.15 o 
   2   1  15      152.68      161.01      6.61 o 
   3   1  15      101.99       98.92      6.80 o 
   4   1  15       10.51       13.66      7.40 o 
   0   2  15      333.23      334.04      7.81 o 
   1   2  15        1.03        1.26      3.62 o 
   2   2  15        5.89        4.43      3.63 o 
   3   2  15      443.86      450.18     12.10 o 
   4   2  15        9.39        7.23      4.77 o 
   0   3  15       11.55       10.48      3.49 o 
   1   3  15        7.92        9.16      3.88 o 
   2   3  15      108.40      109.73      4.70 o 
   3   3  15      108.73      100.61      4.58 o 
   4   3  15       30.92       29.38      3.89 o 
   0   4  15        0.13        4.18      3.69 o 
   1   4  15      714.78      750.66     14.57 o 
   2   4  15      236.50      248.85      6.61 o 
   3   4  15      162.11      156.39      5.15 o 
   4   4  15       42.07       41.53      4.04 o 
   1   5  15       28.41       29.11      4.06 o 
   2   5  15      123.70      116.62      4.65 o 
   3   5  15      137.13      137.34      5.11 o 
   4   5  15       26.10       19.79      3.66 o 
   2   6  15      354.20      355.74      8.35 o 
   3   6  15      168.15      155.39      5.56 o 
                                                 
